# Supplementary material for: Single crystals of SnTe3O8 in the millimetre range grown by chemical vapor transport reactions
Source: Acta Crystallogr E Crystallogr Commun. 2021 Nov 12;77(Pt 12):1276–9. doi: 10.1107/S2056989021011828 (PMC8647729; doi:10.1107/S2056989021011828)
Supplement: Supplementary file 1 [file e-77-01276-sup1.cif]

##############################################################################
#                                                                            #
# This CIF contains the data in a paper accepted for publication in          #
# Acta Crystallographica Section E. It conforms to the requirements of       #
# Notes for Authors for Acta Crystallographica Section E, and has been       #
# peer reviewed under the auspices of the IUCr Commission on Journals.       #
#                                                                            #
# Full details of the Crystallographic Information File format               #
# are given in the paper "The Crystallographic Information File (CIF):       #
# a New Standard Archive File for Crystallography" by S. R. Hall, F. H.      #
# Allen and I. D. Brown [Acta Cryst. (1991), A47, 655-685].                  #
#                                                                            #
# The current version of the core CIF dictionary is obtainable from          #
# ftp://ftp.iucr.org/pub/cif_core.dic.                                       #
#                                                                            #
# Software is freely available for graphical display of the structure(s)     #
# in this CIF. For information consult the CIF software page                 #
# http://www.iucr.org/resources/cif/software.                                #
#                                                                            #
# This file may be used for bona fide research purposes within the           #
# scientific community so long as proper attribution is given to the journal # 
# article from which it was obtained.                                        #
#                                                                            #
##############################################################################
data_I
_audit_creation_method     'SHELXL-2017/1'
_journal_date_recd_electronic     2021-11-05
_journal_date_accepted     2021-11-08
_journal_name_full     'Acta Crystallographica, Section E'
_journal_year     2021
_journal_volume     77
_journal_issue     12
_journal_page_first     1
_journal_page_last     0
_journal_paper_category     GI
_journal_paper_doi     10.1107/S2056989021011828
_journal_coeditor_code     HB7998
_publ_contact_author_name
;
Mattias Weil
;
_publ_contact_author_address
;
Institute for Chemical Technologies and Analytics
Division of Structural Chemistry
Vienna University of Technology
Getreidemarkt 9/164-SC
A-1060 Vienna
Austria
;
_publ_contact_author_email     'matthias.weil@tuwien.ac.at'
_publ_contact_author_fax     '+43 1 58801 17199'
_publ_contact_author_phone     '+43 1 58801 17122'
_publ_section_title
;
Single crystals of SnTe~3~O~8~ in the millimetre range grown by chemical vapor
transport reactions
;
loop_
    _publ_author_name
    _publ_author_address
    'Ketter, Michael'
;
Institute for Chemical Technologies and Analytics
Division of Structural Chemistry
TU Wien
Getreidemarkt 9/164-SC
A-1060 Vienna
Austria
;
    'Weil, Matthias'
;
Institute for Chemical Technologies and Analytics
Division of Structural Chemistry
TU Wien
Getreidemarkt 9/164-SC
A-1060 Vienna
Austria
;
_publ_section_synopsis
;
SnTe~3~O~8~ crystallizes isotypically with other members of the series
<i>M</i>^IV^Te^IV^~3~O~8~ (<i>M</i> = Ti, Zr, Hf). It comprises [SnO~6~]
octahedra and [TeO~4~] bisphenoids as the principal structural building
blocks.
;
_chemical_name_systematic
;
Tin(IV) trioxidotellurate(IV)
;
_chemical_name_common     ?
_chemical_formula_moiety     ?
_chemical_formula_sum     'O8 Sn Te3'
_chemical_formula_iupac     'Sn Te3 O8'
_chemical_formula_weight     629.49
_chemical_melting_point     ?
_space_group_crystal_system     cubic
_space_group_name_H-M_alt     'I a -3'
_space_group_name_Hall     '-I 2b 2c 3'
loop_
    _space_group_symop_operation_xyz
    'x, y, z'
    '-x+1/2, -y, z+1/2'
    '-x, y+1/2, -z+1/2'
    'x+1/2, -y+1/2, -z'
    'z, x, y'
    'z+1/2, -x+1/2, -y'
    '-z+1/2, -x, y+1/2'
    '-z, x+1/2, -y+1/2'
    'y, z, x'
    '-y, z+1/2, -x+1/2'
    'y+1/2, -z+1/2, -x'
    '-y+1/2, -z, x+1/2'
    'x+1/2, y+1/2, z+1/2'
    '-x+1, -y+1/2, z+1'
    '-x+1/2, y+1, -z+1'
    'x+1, -y+1, -z+1/2'
    'z+1/2, x+1/2, y+1/2'
    'z+1, -x+1, -y+1/2'
    '-z+1, -x+1/2, y+1'
    '-z+1/2, x+1, -y+1'
    'y+1/2, z+1/2, x+1/2'
    '-y+1/2, z+1, -x+1'
    'y+1, -z+1, -x+1/2'
    '-y+1, -z+1/2, x+1'
    '-x, -y, -z'
    'x-1/2, y, -z-1/2'
    'x, -y-1/2, z-1/2'
    '-x-1/2, y-1/2, z'
    '-z, -x, -y'
    '-z-1/2, x-1/2, y'
    'z-1/2, x, -y-1/2'
    'z, -x-1/2, y-1/2'
    '-y, -z, -x'
    'y, -z-1/2, x-1/2'
    '-y-1/2, z-1/2, x'
    'y-1/2, z, -x-1/2'
    '-x+1/2, -y+1/2, -z+1/2'
    'x, y+1/2, -z'
    'x+1/2, -y, z'
    '-x, y, z+1/2'
    '-z+1/2, -x+1/2, -y+1/2'
    '-z, x, y+1/2'
    'z, x+1/2, -y'
    'z+1/2, -x, y'
    '-y+1/2, -z+1/2, -x+1/2'
    'y+1/2, -z, x'
    '-y, z, x+1/2'
    'y, z+1/2, -x'
_cell_length_a     11.1574(4)
_cell_length_b     11.1574(4)
_cell_length_c     11.1574(4)
_cell_angle_alpha     90
_cell_angle_beta     90
_cell_angle_gamma     90
_cell_volume     1388.96(15)
_cell_formula_units_Z     8
_cell_measurement_reflns_used     5266
_cell_measurement_theta_min     3.652
_cell_measurement_theta_max     38.850
_cell_measurement_temperature     296(2)
_exptl_crystal_description     plate
_exptl_crystal_colour     'light yellow'
_exptl_crystal_size_max     0.06
_exptl_crystal_size_mid     0.06
_exptl_crystal_size_min     0.01
_exptl_crystal_density_diffrn     6.021
_exptl_crystal_density_meas     ?
_exptl_crystal_density_method     ?
_exptl_crystal_F_000     2160
_exptl_absorpt_coefficient_mu     16.041
_exptl_absorpt_correction_type     multi-scan
_exptl_absorpt_process_details
;
(<i>SADABS</i>; Krause <i>et al.</i>, 2015)
;
_exptl_absorpt_correction_T_min     0.4515
_exptl_absorpt_correction_T_max     0.7478
_diffrn_ambient_temperature     296(2)
_diffrn_source     ?
_diffrn_radiation_type     MoK\a
_diffrn_radiation_wavelength     0.71073
_diffrn_measurement_device_type     'Bruker APEXII CCD'
_diffrn_measurement_method     '\w- and \f-scans'
_diffrn_detector_area_resol_mean     ?
_diffrn_reflns_number     14087
_diffrn_reflns_av_R_equivalents     0.0483
_diffrn_reflns_av_unetI/netI     0.0168
_diffrn_reflns_theta_min     3.652
_diffrn_reflns_theta_max     40.159
_diffrn_reflns_theta_full     25.242
_diffrn_measured_fraction_theta_max     0.999
_diffrn_measured_fraction_theta_full     0.995
_diffrn_reflns_limit_h_min     -18
_diffrn_reflns_limit_h_max     20
_diffrn_reflns_limit_k_min     -20
_diffrn_reflns_limit_k_max     20
_diffrn_reflns_limit_l_min     -19
_diffrn_reflns_limit_l_max     20
_refine_special_details     ?
_reflns_number_total     735
_reflns_number_gt     697
_reflns_threshold_expression     'I > 2\s(I)'
_refine_ls_structure_factor_coef     Fsqd
_refine_ls_matrix_type     full
_refine_ls_R_factor_all     0.0158
_refine_ls_R_factor_gt     0.0137
_refine_ls_wR_factor_gt     0.0293
_refine_ls_wR_factor_ref     0.0300
_refine_ls_goodness_of_fit_ref     1.072
_refine_ls_restrained_S_all     1.072
_refine_ls_number_reflns     735
_refine_ls_number_parameters     21
_refine_ls_number_restraints     0
_refine_ls_hydrogen_treatment     ?
_refine_ls_weighting_scheme     calc
_refine_ls_weighting_details
              'w=1/[\s^2^(Fo^2^)+(0.0127P)^2^+1.9293P] where P=(Fo^2^+2Fc^2^)/3'
_atom_sites_solution_hydrogens     .
_atom_sites_solution_primary     ?
_atom_sites_solution_secondary     ?
_refine_ls_shift/su_max     0.001
_refine_ls_shift/su_mean     0.000
_refine_diff_density_max     1.266
_refine_diff_density_min     -0.855
_refine_ls_extinction_method
;
SHELXL-2017/1 (Sheldrick 2015)
;
_refine_ls_extinction_coef     0.00046(3)
_refine_ls_extinction_expression
                                  'Fc^*^=kFc[1+0.001xFc^2^\l^3^/sin(2\q)]^-1/4^'
loop_
    _atom_type_symbol
    _atom_type_description
    _atom_type_scat_dispersion_real
    _atom_type_scat_dispersion_imag
    _atom_type_scat_source
    'O' 'O' 0.0106 0.0060
                         'International Tables Vol C Tables 4.2.6.8 and 6.1.1.4'
    'Sn' 'Sn' -0.6537 1.4246
                         'International Tables Vol C Tables 4.2.6.8 and 6.1.1.4'
    'Te' 'Te' -0.5308 1.6751
                         'International Tables Vol C Tables 4.2.6.8 and 6.1.1.4'
_computing_data_collection
;
APEX3 (Bruker, 2018)
;
_computing_cell_refinement
;
SAINT (Bruker, 2018)
;
_computing_data_reduction
;
SAINT (Bruker, 2018)
;
_computing_structure_solution     'coordinates from previous refinement'
_computing_structure_refinement
;
SHELXL (Sheldrick, 2015)
;
_computing_molecular_graphics
;
ATOMS (Dowty, 2006)
;
_computing_publication_material
;
publCIF (Westrip, 2010)
;
loop_
    _atom_site_type_symbol
    _atom_site_label
    _atom_site_fract_x
    _atom_site_fract_y
    _atom_site_fract_z
    _atom_site_U_iso_or_equiv
    _atom_site_adp_type
    _atom_site_calc_flag
    _atom_site_occupancy
    _atom_site_disorder_assembly
    _atom_site_disorder_group
    Sn Sn1 0.000000 0.000000 0.000000 0.00501(4) Uani d 1 . .
    Te Te1 0.20584(2) 0.000000 0.250000 0.00804(4) Uani d 1 . .
    O O1 0.43242(10) 0.13738(10) 0.39972(11) 0.0129(2) Uani d 1 . .
    O O2 0.16789(10) 0.16789(10) 0.16789(10) 0.0078(3) Uani d 1 . .
loop_
    _atom_site_aniso_label
    _atom_site_aniso_U_11
    _atom_site_aniso_U_22
    _atom_site_aniso_U_33
    _atom_site_aniso_U_12
    _atom_site_aniso_U_13
    _atom_site_aniso_U_23
    Sn1 0.00501(4) 0.00501(4) 0.00501(4) -0.00031(3) -0.00031(3) -0.00031(3)
    Te1 0.00518(5) 0.01273(6) 0.00620(5) 0.000 0.000 -0.00229(4)
    O1 0.0095(4) 0.0117(4) 0.0174(5) 0.0019(3) 0.0018(4) 0.0094(4)
    O2 0.0078(3) 0.0078(3) 0.0078(3) 0.0020(3) 0.0020(3) 0.0020(3)
_geom_special_details
;
 All esds (except the esd in the dihedral angle between two l.s. planes)
 are estimated using the full covariance matrix.  The cell esds are taken
 into account individually in the estimation of esds in distances, angles
 and torsion angles; correlations between esds in cell parameters are only
 used when they are defined by crystal symmetry.  An approximate (isotropic)
 treatment of cell esds is used for estimating esds involving l.s. planes.
;
loop_
    _geom_bond_atom_site_label_1
    _geom_bond_atom_site_label_2
    _geom_bond_site_symmetry_2
    _geom_bond_distance
    _geom_bond_publ_flag
    Sn1 O1 34_565 2.0421(11) ?
    Sn1 O1 2_554 2.0421(11) y
    Sn1 O1 26_556 2.0421(11) ?
    Sn1 O1 6_455 2.0421(11) ?
    Sn1 O1 30_655 2.0421(11) ?
    Sn1 O1 10_545 2.0421(11) ?
    Te1 O1 30_655 1.8800(11) ?
    Te1 O1 41 1.8800(11) y
    Te1 O2 16_445 2.1278(3) ?
    Te1 O2 . 2.1278(3) y
loop_
    _geom_angle_atom_site_label_1
    _geom_angle_atom_site_label_2
    _geom_angle_atom_site_label_3
    _geom_angle_site_symmetry_1
    _geom_angle_site_symmetry_3
    _geom_angle
    _geom_angle_publ_flag
    O1 Sn1 O1 34_565 2_554 86.09(4) ?
    O1 Sn1 O1 34_565 26_556 93.91(4) ?
    O1 Sn1 O1 2_554 26_556 180.00(9) ?
    O1 Sn1 O1 34_565 6_455 86.09(4) ?
    O1 Sn1 O1 2_554 6_455 93.91(4) ?
    O1 Sn1 O1 26_556 6_455 86.09(4) ?
    O1 Sn1 O1 34_565 30_655 93.91(4) ?
    O1 Sn1 O1 2_554 30_655 86.09(4) ?
    O1 Sn1 O1 26_556 30_655 93.91(4) ?
    O1 Sn1 O1 6_455 30_655 180.00(9) ?
    O1 Sn1 O1 34_565 10_545 180.00(9) ?
    O1 Sn1 O1 2_554 10_545 93.91(4) ?
    O1 Sn1 O1 26_556 10_545 86.09(4) ?
    O1 Sn1 O1 6_455 10_545 93.91(4) ?
    O1 Sn1 O1 30_655 10_545 86.09(4) ?
    O1 Te1 O1 30_655 41 102.42(8) y
    O1 Te1 O2 30_655 16_445 79.05(4) .
    O1 Te1 O2 41 16_445 86.60(6) .
    O1 Te1 O2 30_655 . 86.60(6) y
    O1 Te1 O2 41 . 79.05(4) y
    O2 Te1 O2 16_445 . 157.05(6) y
    Te1 O1 Sn1 45 2 134.17(6) .
    Te1 O2 Te1 . 5 117.94(2) y
    Te1 O2 Te1 . 9 117.94(2) .
    Te1 O2 Te1 5 9 117.94(2) .
_shelx_space_group_comment
;
The symmetry employed for this shelxl refinement is uniquely defined
by the following loop, which should always be used as a source of
symmetry information in preference to the above space-group names.
They are only intended as comments.
;
_shelx_estimated_absorpt_T_min     ?
_shelx_estimated_absorpt_T_max     ?
_shelx_hkl_file
;
  -1   0  -1    0.02    0.05
  -1   1   0   -0.01    0.03
   0  -1  -1    0.01    0.03
   0  -1   1    0.02    0.05
   0   1  -1   -0.01    0.03
   0   1  -1    0.02    0.03
   0   1  -1    0.03    0.04
   0   1   1    0.02    0.05
   0   1   1   -0.01    0.03
   1  -1   0    0.05    0.03
   1   0  -1   -0.05    0.04
   1   0   1   -0.03    0.07
   1   0   1    0.04    0.04
   1   1   0    0.02    0.04
   1   1   0    0.04    0.05
  -2   0   0    6.37    0.30
   0   0  -2    6.09    0.35
   0   0  -2    4.78    0.35
   0   0   2    5.17    0.41
   0   2   0    6.30    0.31
   0   2   0    6.12    0.34
   2   0   0    5.97    0.31
   2   0   0    6.49    0.34
  -2  -1  -1   55.85    2.53
   1   1  -2   58.48    2.52
  -2   1   1   55.47    2.53
  -1  -2  -1   56.14    2.54
  -1  -1  -2   52.04    2.58
   2   1  -1   50.58    2.59
   1   1  -2   54.08    2.60
   1   2  -1   57.38    2.56
  -1   1   2   54.98    2.53
  -1   1   2   57.45    2.54
   2   1  -1   57.29    2.57
   1   2  -1   58.80    2.50
  -1   2   1   56.83    2.54
   1  -2   1   59.07    2.56
   1  -1   2   57.15    2.60
   1   1  -2   59.05    2.55
   1   2  -1   59.82    2.58
  -1   1  -2   56.64    2.54
  -1   2  -1   56.91    2.55
  -1   2  -1   56.61    2.54
   1   2   1   57.02    2.52
   1   2   1   54.96    2.53
  -1   1  -2   53.29    2.54
  -2   1  -1   57.68    2.54
  -1  -1   2   59.87    2.55
   2   1   1   56.08    2.56
   2   1   1   56.51    2.55
  -2   0  -2    1.15    0.15
  -2   0  -2    0.89    0.09
  -2   0   2    0.97    0.10
  -2   2   0    0.73    0.13
   0  -2   2    0.76    0.15
   0   2  -2    1.02    0.13
   0   2  -2    1.31    0.13
   0   2  -2    0.85    0.17
   0   2   2    0.82    0.14
   0   2   2    1.41    0.14
   2  -2   0    0.59    0.11
   2   0  -2    0.61    0.18
   2   0   2    0.99    0.23
   2   0   2    0.93    0.11
   2   2   0    1.01    0.17
   2   2   0    0.79    0.18
  -2  -2  -2  767.38   38.57
   2   2  -2  940.87   38.59
   2   2  -2  785.33   38.62
  -2   2   2  900.35   38.55
   2  -2   2  936.83   38.61
  -2   2  -2  777.02   38.54
   2   2   2 1000.00   38.60
   2   2   2  852.91   38.57
   2   2   2  928.85   38.57
   2   2   2  874.40   38.58
   3   1   0    0.00    0.09
   3   1   0    0.22    0.11
   1   0  -3   -0.02    0.09
   1   0  -3    0.18    0.18
   1   0   3   -0.18    0.20
   3  -1   0    0.15    0.11
   0   3   1    0.07    0.08
  -1   0   3    0.36    0.16
   0   3  -1    0.00    0.07
   0   3  -1    0.10    0.10
  -1   0  -3    0.08    0.12
  -1   0  -3    0.21    0.13
  -3   1   0    0.07    0.09
   3   0   1    0.08    0.12
   3   0   1    0.06    0.10
   3   0  -1   -0.01    0.14
   1   3   0    0.00    0.05
   1   3   0    0.07    0.11
   0   1  -3    0.09    0.16
   0   1   3    0.17    0.16
   0   1   3   -0.12    0.08
   0   1  -3    0.02    0.15
  -1   3   0    0.10    0.09
   0  -1  -3    0.02    0.13
   0  -1   3    0.21    0.16
   0   1  -3    0.17    0.08
  -3   0  -1    0.17    0.09
  -3   0   1    0.10    0.07
   1   3  -2   64.52    2.85
   1   3  -2   66.61    2.79
   1   3  -2   67.43    2.88
   1  -3   2   64.95    2.86
   2  -1   3   55.96    2.92
   2   1  -3   66.39    2.87
   2   1  -3   58.17    2.91
  -3   2   1   61.59    2.81
  -2  -1  -3   60.56    2.87
   3  -2   1   61.89    2.86
   3   2  -1   60.75    2.86
   3   2  -1   56.06    2.89
  -2   1   3   61.64    2.82
  -2   1   3   60.06    2.82
  -1  -3  -2   60.38    2.82
  -1   3   2   64.00    2.83
  -3  -2  -1   61.51    2.79
  -1   3  -2   62.87    2.82
   1   3   2   64.10    2.81
   3   2   1   59.15    2.82
  -2  -1   3   67.16    2.83
  -2   1  -3   60.37    2.84
  -2   1  -3   62.99    2.81
   3   2   1   62.03    2.85
   3   2   1   63.50    2.77
   2   1   3   61.47    2.89
   3  -2  -1   65.48    2.77
  -1   3  -2   62.82    2.85
  -3   2  -1   60.39    2.82
  -1  -2  -3   27.77    1.37
   2  -3   1   29.37    1.35
   3   1  -2   28.34    1.39
   3   1  -2   27.94    1.41
   3  -1   2   25.16    1.42
   3  -1   2   27.64    1.31
   2   3  -1   27.72    1.37
   2   3  -1   30.42    1.40
  -1   2   3   28.21    1.33
  -1   2   3   28.34    1.34
   1  -2   3   29.28    1.40
   1   2  -3   29.07    1.34
   1   2  -3   28.57    1.32
   1   2  -3   28.77    1.42
  -2   3   1   28.84    1.33
  -3  -1  -2   29.83    1.33
  -2  -3  -1   28.00    1.32
  -3   1   2   27.78    1.31
  -3   1  -2   29.24    1.34
   3   1   2   27.41    1.33
  -2   3  -1   27.46    1.33
  -2   3  -1   28.40    1.35
   1   2   3   26.49    1.36
   1   2   3   26.84    1.33
  -1  -2   3   27.90    1.36
  -1   2  -3   29.80    1.34
  -1   2  -3   29.73    1.35
   2   3   1   27.37    1.37
   2   3   1   28.50    1.29
   2   3   1   29.95    1.33
   3   1   2   26.84    1.36
  -3   0  -3    0.14    0.13
  -3   0  -3   -0.01    0.06
  -3   0   3    0.05    0.08
  -3   0   3    0.03    0.09
  -3   3   0    0.12    0.12
   0  -3   3    0.10    0.12
   0   3  -3    0.08    0.11
   0   3  -3    0.02    0.10
   0   3  -3    0.04    0.15
   0   3   3   -0.08    0.13
   0   3   3    0.21    0.12
   3  -3   0    0.40    0.11
   3   0  -3    0.16    0.19
   3   0  -3    0.11    0.15
   3   0   3    0.15    0.18
   3   0   3    0.12    0.08
   3   3   0    0.06    0.11
   3   3   0   -0.06    0.15
  -3  -3  -2    4.68    0.38
  -3  -2  -3    4.56    0.40
   3   2  -3    4.44    0.47
   3  -3   2    5.47    0.40
  -3   2   3    5.08    0.34
   3  -2   3    5.00    0.28
   3   3  -2    4.79    0.37
  -3   3   2    4.90    0.34
  -2  -3  -3    4.54    0.39
   2   3  -3    4.53    0.37
   3   2  -3    5.22    0.41
  -2   3   3    4.33    0.34
   2  -3   3    4.99    0.38
   3   3  -2    5.40    0.51
   2   3  -3    4.54    0.42
   3  -2   3    4.63    0.49
  -2   3  -3    4.83    0.33
   2   3   3    5.47    0.29
  -3   2  -3    4.85    0.32
   2   3   3    4.98    0.39
  -3   3  -2    5.16    0.35
  -2   3  -3    4.79    0.36
  -3   2  -3    4.93    0.36
   3   2   3    3.80    0.38
   3   2   3    5.29    0.36
   3   2   3    5.14    0.36
  -3   3  -2    5.48    0.36
   2   3   3    5.86    0.34
   3   3   2    4.50    0.38
   3   3   2    5.29    0.30
   3   3   2    5.03    0.32
  -4   0   0  633.39   27.02
   0   0  -4  552.39   27.08
   0   0   4  655.15   27.17
   0   4   0  568.94   27.02
   0   4   0  622.95   27.07
   4   0   0  637.61   27.03
   4   0   0  628.86   27.09
   4   2   0   32.07    1.56
  -4   2   0   34.64    1.52
  -2   0  -4   33.71    1.58
  -2   0  -4   32.35    1.50
  -2   0   4   29.52    1.55
   0   4  -2   34.52    1.49
   0   4  -2   32.89    1.55
   0   4   2   34.44    1.51
   2   0  -4   31.68    1.60
   2   0   4   28.91    1.64
   4  -2   0   27.21    1.51
   4   2   0   33.67    1.55
   1   4  -1   94.69    4.21
  -1   4   1   98.08    4.16
   4  -1   1   93.34    4.19
   4  -1   1   94.33    4.18
  -4  -1  -1   93.67    4.13
   4   1  -1   94.94    4.20
  -4   1   1   90.60    4.14
  -1  -1  -4   88.41    4.23
  -1  -1  -4   90.49    4.15
   1   4  -1   97.98    4.20
   4   1  -1   92.59    4.22
   1   1  -4   92.91    4.17
  -1   1   4   89.37    4.22
  -1   1   4   95.58    4.19
   1   1  -4   92.42    4.25
   1   4  -1   98.61    4.11
   1   1  -4   94.00    4.18
   1  -1   4   80.47    4.25
   4  -1  -1   91.84    4.09
  -1   1  -4   88.16    4.18
  -1   4  -1   92.17    4.15
   1   1   4   94.79    4.27
   4   1   1   93.26    4.19
  -1   4  -1   83.12    4.18
  -1  -1   4   92.38    4.21
   1   4   1   92.70    4.13
   1   4   1   97.58    4.17
  -4   1  -1   94.02    4.15
   4   1   1   90.12    4.17
  -1   1  -4   93.50    4.21
  -3   1   4   25.11    1.21
   4   3  -1   22.84    1.26
   4   3  -1   22.92    1.31
  -1   4   3   25.23    1.22
  -4   3   1   24.78    1.21
  -3  -1  -4   24.42    1.27
   3   1  -4   27.61    1.30
   3  -1   4   26.40    1.41
   3  -1   4   24.72    1.13
  -3   1   4   22.40    1.21
   3   1  -4   23.12    1.34
   1   4  -3   24.88    1.24
   1   4  -3   25.74    1.18
   4  -3   1   25.64    1.26
  -4  -3  -1   23.71    1.18
   1   4  -3   24.99    1.29
   1  -4   3   27.15    1.27
   4   3   1   22.69    1.22
   4   3   1   24.41    1.25
  -3   1  -4   25.19    1.24
   1   4   3   26.51    1.21
  -4   3  -1   25.11    1.22
  -1   4  -3   25.83    1.21
   4   3   1   25.34    1.12
  -3  -1   4   25.78    1.21
  -3   1  -4   25.21    1.18
   4  -3  -1   26.29    1.17
  -1   4  -3   24.51    1.25
   3   1   4   23.97    1.33
   2   4   0   35.53    1.56
   0   2  -4   35.89    1.67
   4   0  -2   34.47    1.70
  -4   0  -2   36.09    1.63
   0   2  -4   34.88    1.60
   0   2  -4   36.40    1.70
   0   2   4   33.75    1.67
   2   4   0   35.91    1.66
   0   2   4   32.26    1.64
   4   0   2   34.33    1.68
   2   4   0   34.74    1.69
  -4   0   2   33.91    1.59
  -2   4   0   34.46    1.63
   0  -2  -4   35.84    1.67
   0  -2   4   33.92    1.69
   4   0   2   34.45    1.63
   2   2  -4   18.14    1.06
  -2   2   4   19.29    0.94
  -2  -2  -4   17.20    1.01
   4   2  -2   19.38    1.01
   4   2  -2   17.03    1.03
  -4   2   2   18.85    0.92
  -2  -4  -2   18.65    0.93
   4  -2   2   19.03    0.92
   2   4  -2   19.80    1.02
   2  -2   4   17.88    1.03
   2   4  -2   19.07    0.98
  -2   2   4   18.89    0.92
   2   2  -4   17.97    0.97
   2  -4   2   19.77    0.98
  -4  -2  -2   18.55    0.92
  -2   4   2   17.67    0.92
   4  -2   2   16.40    1.03
  -2   4  -2   17.44    0.92
   4   2   2   18.42    0.96
   4   2   2   17.42    0.97
  -2   2  -4   19.42    0.96
   2   2   4   19.29    0.98
  -2   4  -2   18.17    0.96
  -2  -2   4   19.54    0.96
   2   4   2   18.93    0.90
   2   4   2   18.57    0.91
   2   2   4   18.78    1.00
   4   2   2   18.96    0.90
  -2   2  -4   18.17    0.93
   4   2   2   19.14    0.86
  -4   2  -2   18.75    0.93
   4  -1   3   67.92    3.02
   4   1  -3   67.61    3.15
   4   1  -3   68.05    3.17
  -1   3   4   65.91    3.07
  -1   3   4   65.31    3.07
  -4  -1  -3   67.64    3.07
  -3   4   1   66.42    3.06
   4  -1   3   62.96    3.19
   1  -3   4   67.47    3.14
  -4   1   3   65.28    3.04
  -3  -4  -1   67.22    3.04
   3   4  -1   68.01    3.13
   3   4  -1   69.33    3.15
  -1  -3  -4   66.72    3.11
   3  -4   1   66.55    3.08
   1   3  -4   66.58    3.06
   1   3  -4   68.79    3.16
   1   3  -4   70.50    3.08
   4   1   3   65.53    3.05
  -4   1  -3   66.65    3.02
   4   1   3   67.92    3.14
  -1   3  -4   66.01    3.07
  -1   3  -4   68.64    3.10
   1   3   4   66.01    3.11
   1   3   4   64.51    3.07
  -1  -3   4   65.96    3.11
  -3   4  -1   67.63    3.07
   3   4   1   72.65    3.09
   3   4   1   66.43    3.13
   3   4   1   67.37    2.98
  -4  -1   3   64.54    3.00
  -4   1  -3   69.93    3.08
  -4  -3  -3   95.44    4.39
   3   4  -3   95.05    4.48
   3  -4   3  100.18    4.43
  -4   3   3   97.82    4.35
  -3  -4  -3   97.59    4.39
  -3  -3  -4   97.64    4.43
   4   3  -3   87.66    4.48
   3   3  -4   97.42    4.42
   3   3  -4   92.11    4.49
  -3   3   4   97.75    4.36
   4   3  -3   95.34    4.43
   3  -3   4   96.50    4.47
  -3   4   3   95.52    4.35
   4  -3   3   87.84    4.44
   3   4  -3   99.82    4.42
  -3   3  -4   96.94    4.36
  -3   4  -3   95.21    4.36
   3   3   4   94.90    4.42
   3   3   4   99.95    4.36
   3   3   4   93.78    4.25
  -3   3  -4   96.95    4.35
  -4   3  -3   96.63    4.36
   3   4   3  101.02    4.32
   3   4   3   97.48    4.29
  -4   3  -3   94.66    4.34
  -3   4  -3   97.57    4.35
  -3  -3   4   98.13    4.37
   4   3   3   94.04    4.40
   4   3   3   98.06    4.38
   4   3   3   93.68    4.31
   4   3   3   91.59    4.25
  -4   0  -4  671.79   30.20
  -4   0  -4  695.64   30.10
  -4   0   4  731.81   30.14
  -4   0   4  636.32   30.14
  -4   4   0  686.76   30.18
   0  -4   4  714.51   30.25
   0   4  -4  634.46   30.16
   0   4  -4  698.42   30.17
   0   4  -4  699.88   30.25
   0   4   4  711.28   30.19
   4  -4   0  686.56   30.16
   4   0  -4  694.36   30.30
   4   0  -4  679.73   30.29
   4   0   4  697.53   30.33
   4   0   4  659.16   30.13
   4   4   0  695.58   30.25
   4   4   0  643.86   30.24
  -4  -4  -2    4.58    0.39
  -4  -2  -4    4.01    0.41
   4   4  -2    4.00    0.50
   4   2  -4    4.82    0.48
   4   2  -4    3.88    0.51
  -4   2   4    4.52    0.33
   4  -2   4    4.70    0.55
   4   4  -2    3.98    0.44
  -4   4   2    4.43    0.35
  -2  -4  -4    3.81    0.40
   2   4  -4    4.34    0.26
   4  -2   4    4.58    0.26
   4  -4   2    4.35    0.39
  -2   4   4    4.23    0.36
   2  -4   4    4.36    0.39
   2   4  -4    4.20    0.38
   2   4  -4    4.64    0.50
  -2  -4   4    4.02    0.37
   2   4   4    3.91    0.42
   2   4   4    4.47    0.34
  -2   4  -4    4.43    0.38
  -4   4  -2    4.51    0.35
  -2   4  -4    4.78    0.36
  -4   2  -4    3.90    0.38
  -4   2  -4    4.73    0.33
   4   2   4    4.58    0.44
   4   2   4    5.77    0.37
  -4   4  -2    4.82    0.38
  -4  -2   4    4.16    0.32
   4   4   2    4.30    0.43
   4   4   2    4.48    0.27
   4   4   2    4.86    0.36
  -4  -4  -4  305.67   13.69
   4   4  -4  316.51   13.74
   4   4  -4  304.16   13.81
  -4   4   4  317.43   13.64
   4  -4   4  308.62   13.75
  -4   4  -4  288.21   13.63
  -4   4  -4  303.02   13.63
   4   4   4  295.46   13.70
   4   4   4  314.66   13.60
   4   4   4  313.25   13.53
   5  -1   0    0.08    0.16
   5   1   0    0.00    0.11
  -1   0   5    0.30    0.24
   0   5  -1    0.13    0.10
   0   5  -1    0.12    0.13
   0   5   1    0.48    0.12
   0   5   1    0.00    0.15
   1   0  -5    0.18    0.15
   1   0  -5    0.12    0.21
   1   0   5    0.36    0.30
   5  -1   0   -0.07    0.09
  -1   0  -5    0.07    0.16
  -5  -1   0    0.07    0.08
  -5   1   0    0.13    0.10
  -1   0  -5    0.30    0.17
   3   0  -5    0.26    0.17
   5   3   0    0.22    0.17
   0   5  -3    0.01    0.18
   0   5   3   -0.06    0.11
  -3   0   5    0.48    0.19
  -3   0   5    0.14    0.14
   0  -5   3    0.09    0.12
   0   5  -3    0.00    0.09
  -3   0  -5    0.09    0.11
   5   3   0    0.05    0.13
  -5   3   0    0.21    0.14
  -3   0  -5   -0.16    0.17
   3   0   5    0.01    0.23
   5  -3   0    0.03    0.17
   3   0  -5    0.35    0.25
   0  -1  -5   -0.10    0.17
  -5   0   1    0.16    0.08
  -1   5   0    0.09    0.17
   0   1  -5    0.02    0.11
  -1   5   0    0.15    0.10
   0   1   5    0.58    0.28
   1   5   0    0.02    0.08
   1   5   0    0.09    0.15
   0   1  -5    0.07    0.19
   5   0  -1   -0.09    0.18
   5   0   1    0.17    0.14
   5   0   1    0.18    0.14
   0   1  -5    0.09    0.18
   0  -1  -5    0.62    0.21
   0  -1   5    0.13    0.22
  -5   0  -1    0.08    0.10
   2   1  -5    0.58    0.21
   1   5  -2    0.15    0.18
  -2   1   5    0.25    0.15
  -5   2   1    0.15    0.11
  -2  -1  -5    0.16    0.22
  -1   5   2    0.41    0.14
   1   5  -2    0.33    0.09
   5   2  -1    0.36    0.16
  -5  -2  -1    0.29    0.10
  -2   1   5    0.44    0.24
   2   1  -5    0.49    0.26
  -2  -1  -5    0.51    0.14
   2  -1   5    0.64    0.31
   5  -2   1    0.52    0.22
   5  -2   1    0.42    0.17
   5   2  -1    0.40    0.19
  -2   1  -5    0.35    0.16
   5   2   1    0.64    0.16
  -1   5  -2    0.83    0.21
  -1   5  -2    0.22    0.11
  -2  -1   5    0.29    0.17
   5   2   1    0.32    0.08
   5   2   1    0.40    0.13
  -2   1  -5    0.25    0.15
  -5   2  -1    0.65    0.15
   2   1   5    0.45    0.31
   5  -2  -1    0.54    0.08
   1   5   2    0.25    0.11
   1   5   2    0.24    0.17
  -5  -4  -1   55.22    2.54
   1   5  -4   55.72    2.66
   1   5  -4   54.80    2.60
   4   1  -5   54.80    2.72
  -1   5   4   54.80    2.57
   5  -4   1   55.92    2.61
   5   4  -1   54.22    2.65
   5   4  -1   50.35    2.67
   1  -5   4   53.42    2.63
  -5   4   1   53.63    2.56
  -4   1   5   49.60    2.54
  -4   1   5   55.33    2.55
   1   5  -4   55.47    2.53
   4   1  -5   51.07    2.66
  -4  -1  -5   56.53    2.63
   4  -1   5   56.26    2.78
  -4   1  -5   59.00    2.51
  -1   5  -4   57.21    2.63
  -1  -5   4   54.38    2.62
  -5   4  -1   56.97    2.58
   1   5   4   54.96    2.56
   5  -4  -1   58.58    2.53
   5   4   1   53.43    2.63
   4   1   5   55.51    2.73
  -1   5  -4   55.16    2.55
   5   4   1   51.00    2.58
  -4  -1   5   57.16    2.55
  -4  -1   5   55.12    2.54
  -4   1  -5   56.78    2.61
   1  -2   5   36.12    1.95
  -2   5   1   39.85    1.84
  -1   2   5   40.30    1.88
   1   2  -5   37.64    1.94
   5   1  -2   41.08    1.92
  -1  -2  -5   40.64    1.93
  -1   2   5   38.93    1.90
   5   1  -2   41.16    1.94
   1   2  -5   36.78    1.85
   1   2  -5   37.18    1.85
  -5  -1  -2   40.31    1.83
   2   5  -1   40.20    1.93
   2   5  -1   41.37    1.75
  -5   1   2   37.88    1.81
   5  -1   2   39.77    1.91
   5  -1   2   38.28    1.84
   2   5  -1   38.22    1.89
   2   5   1   38.38    1.85
   1   2   5   39.48    1.95
  -1   2  -5   38.56    1.90
  -1   2  -5   38.93    1.89
   2   5   1   39.35    1.78
   1   2   5   38.71    1.90
  -5   1  -2   38.15    1.83
   5   1   2   39.63    1.86
  -5  -1   2   37.52    1.77
   5   1   2   38.63    1.88
  -2   5  -1   40.34    1.84
  -2   5  -1   40.09    1.89
  -1  -2   5   40.04    1.91
   5  -1  -2   40.13    1.96
   5   3  -2    6.79    0.54
   2   5  -3    7.11    0.34
   2   5  -3    6.90    0.55
  -2   5   3    7.26    0.45
  -3   2   5    7.32    0.44
  -3  -2  -5    7.65    0.54
   5  -3   2    6.23    0.58
   2  -5   3    7.44    0.51
   2   5  -3    6.63    0.51
  -5   3   2    6.90    0.45
  -5  -3  -2    6.48    0.44
  -2  -5  -3    7.54    0.46
   5   3  -2    6.44    0.57
   3  -2   5    7.13    0.65
   3   2  -5    6.83    0.61
   3   2  -5    5.60    0.51
  -3   2   5    6.84    0.46
   2   5   3    6.94    0.42
   5   3   2    7.16    0.40
  -2   5  -3    6.13    0.47
  -3   2  -5    7.62    0.46
   5   3   2    7.30    0.38
  -5   3  -2    6.50    0.45
  -3   2  -5    7.03    0.50
  -2   5  -3    6.54    0.44
  -3  -2   5    7.97    0.49
   5   3   2    5.88    0.48
   3   2   5    6.69    0.59
   2   5   3    7.36    0.43
  -5   0   3    0.15    0.07
   0  -3  -5    0.13    0.16
   5   0   3    0.02    0.10
  -5   0  -3    0.02    0.13
   0   3  -5   -0.26    0.14
   0   3  -5    0.10    0.20
   0   3  -5    0.09    0.10
  -3   5   0   -0.01    0.12
   3   5   0    0.46    0.18
   0  -3   5    0.09    0.15
  -5   0   3    0.00    0.09
   0   3   5    0.03    0.11
   5   0  -3    0.01    0.16
   5   0   3    0.03    0.20
   3   5   0   -0.28    0.15
   0   3   5    0.00    0.17
   2   3  -5   38.34    1.73
   2   3  -5   37.05    1.82
   5  -2   3   34.14    1.91
   5  -2   3   37.50    1.74
   5   2  -3   38.93    1.88
   5   2  -3   35.85    1.90
  -3  -5  -2   36.29    1.76
  -2  -3  -5   38.17    1.87
   3  -5   2   37.76    1.82
   3   5  -2   37.42    1.86
   3   5  -2   39.11    1.89
  -2   3   5   37.39    1.77
  -5   2   3   36.37    1.75
   2   3  -5   35.90    1.91
  -3   5   2   37.18    1.78
   2  -3   5   35.76    1.89
  -2   3   5   37.84    1.79
  -5  -2  -3   35.96    1.77
  -2   3  -5   37.86    1.80
   5   2   3   36.62    1.79
   3   5   2   36.29    1.76
  -2   3  -5   37.62    1.81
  -5   2  -3   35.98    1.78
  -5   2  -3   37.37    1.75
  -2  -3   5   40.52    1.84
   2   3   5   36.23    1.86
   3   5   2   37.93    1.71
  -3   5  -2   37.45    1.78
  -3   5  -2   38.66    1.82
   2   3   5   39.39    1.82
   5   2   3   34.97    1.82
   5   4  -3   72.81    3.77
  -3   5   4   80.04    3.62
   3  -5   4   81.79    3.71
  -5  -4  -3   80.53    3.65
  -5   4   3   80.57    3.61
  -4  -3  -5   81.48    3.70
   5   4  -3   82.62    3.73
   4  -3   5   68.86    3.74
   4  -3   5   71.17    3.46
   4   3  -5   77.02    3.71
   4   3  -5   75.66    3.78
   3   5  -4   78.78    3.76
  -4   3   5   79.26    3.61
   5  -4   3   75.43    3.71
  -3  -5  -4   80.34    3.65
   3   5  -4   78.19    3.68
   3   5   4   80.50    3.54
  -3   5  -4   81.22    3.61
  -3   5  -4   79.29    3.64
  -4   3  -5   79.90    3.63
  -4   3  -5   79.72    3.59
  -5   4  -3   78.10    3.61
  -4  -3   5   79.43    3.61
   3   5   4   75.83    3.57
   5   4   3   74.30    3.51
   5  -4  -3   82.82    3.48
  -5   4  -3   78.68    3.61
   5   4   3   80.87    3.67
   5   4   3   77.36    3.53
   4   3   5   75.23    3.71
   4   3   5   80.20    3.65
   5   1  -4   70.64    3.43
   1   4  -5   67.67    3.40
  -5   1   4   72.60    3.19
   5  -1   4   70.46    3.46
   1  -4   5   70.49    3.40
   5  -1   4   73.14    3.25
   4   5  -1   70.42    3.41
   1   4  -5   69.72    3.31
   1   4  -5   74.86    3.30
  -5  -1  -4   72.49    3.33
   5   1  -4   73.20    3.44
   4  -5   1   74.00    3.32
   4   5  -1   70.43    3.39
  -4   5   1   72.55    3.31
  -5   1   4   69.28    3.27
  -4  -5  -1   71.22    3.26
  -1   4   5   73.06    3.33
  -1   4   5   69.21    3.32
  -1  -4  -5   73.05    3.36
   5   1   4   72.69    3.29
  -1   4  -5   73.89    3.32
  -1   4  -5   75.01    3.37
  -4   5  -1   72.16    3.31
  -1  -4   5   74.02    3.38
   5   1   4   70.67    3.41
  -5  -1   4   71.10    3.24
  -5   1  -4   73.70    3.33
  -5   1  -4   69.12    3.23
   1   4   5   68.09    3.36
   1   4   5   72.87    3.32
   4   5   1   73.13    3.35
   4   5   1   74.29    3.17
  -5  -1   4   74.17    3.26
   4   5   1   70.69    3.38
   4   5   1   69.95    3.17
  -3   4   5   49.18    2.23
   3   4  -5   43.48    2.36
   3   4  -5   47.35    2.29
  -5  -3  -4   46.21    2.26
   4  -5   3   45.57    2.28
   4   5  -3   45.98    2.31
   4   5  -3   45.22    2.37
  -4  -5  -3   46.70    2.24
  -3  -4  -5   45.50    2.29
   5  -3   4   43.34    2.36
   5  -3   4   47.76    2.14
   5   3  -4   47.28    2.34
   5   3  -4   46.73    2.39
  -4   5   3   49.32    2.23
  -5   3   4   47.71    2.21
   3  -4   5   46.83    2.34
   3   4   5   46.80    2.22
   3   4   5   47.62    2.11
  -5   3  -4   46.61    2.23
  -5   3  -4   45.81    2.19
   4   5   3   47.76    2.18
   4   5   3   46.69    2.14
  -4   5  -3   45.33    2.22
  -4   5  -3   46.11    2.24
   5   3   4   44.22    2.29
   5   3   4   47.77    2.24
  -3  -4   5   48.47    2.25
  -3   4  -5   46.96    2.23
  -3   4  -5   46.34    2.23
   5   3   4   47.28    2.21
   3   4   5   44.21    2.29
  -5   0  -5   -0.07    0.16
  -5   0  -5    0.12    0.07
  -5   0   5    0.12    0.13
  -5   0   5    0.32    0.13
  -5   5   0    0.01    0.11
   0  -5   5    0.13    0.18
   0   5  -5   -0.04    0.13
   0   5  -5   -0.01    0.19
   0   5   5    0.10    0.14
   5  -5   0   -0.01    0.12
   5   0  -5    0.38    0.22
   5   0   5   -0.25    0.28
   5   0   5    0.07    0.10
   5   5   0    0.22    0.21
   5   5   0    1.18    0.29
  -5  -5  -2   28.39    1.53
  -5  -2  -5   30.17    1.59
   5   5  -2   29.62    1.69
   5  -2   5   32.13    1.43
   5   2  -5   30.00    1.66
   5   2  -5   30.34    1.71
  -5   2   5   31.79    1.52
   5   5  -2   32.17    1.64
   2   5  -5   29.43    1.57
  -5   5   2   29.26    1.53
  -2  -5  -5   32.55    1.60
   5  -2   5   32.40    1.76
   2   5  -5   27.83    1.65
   5  -5   2   33.36    1.61
  -2   5   5   28.69    1.54
   2  -5   5   31.80    1.65
   2   5  -5   32.05    1.44
  -5   5  -2   32.30    1.57
  -2   5  -5   31.66    1.54
   2   5   5   29.35    1.52
   5  -5  -2   32.39    1.46
  -2   5  -5   32.37    1.59
  -2  -5   5   31.47    1.59
  -5  -2   5   30.94    1.47
  -5   2  -5   31.24    1.56
  -5   2  -5   32.51    1.49
   5   2   5   28.17    1.64
  -5   5  -2   29.81    1.53
  -5  -2   5   32.89    1.51
   5   5   2   29.66    1.61
   5   5   2   30.20    1.40
   5   5   2   30.85    1.55
  -5  -5  -4   36.87    1.90
  -5  -4  -5   39.38    1.93
   5   4  -5   38.26    2.06
   4  -5   5   38.91    1.99
   5  -5   4   38.07    1.97
  -5   4   5   39.65    1.86
   5   5  -4   37.47    2.06
   4   5  -5   34.04    1.93
  -5   5   4   38.99    1.85
  -4  -5  -5   34.54    1.90
   5   5  -4   38.99    1.98
   5   4  -5   38.43    1.99
   5  -4   5   33.31    1.99
  -4   5   5   38.24    1.85
   4   5  -5   36.06    2.03
  -4   5  -5   36.38    1.85
  -5   4  -5   36.64    1.85
   4   5   5   37.05    1.81
   4   5   5   38.42    1.73
  -5   4  -5   36.76    1.82
  -4   5  -5   37.07    1.86
  -5   5  -4   37.31    1.85
  -5  -4   5   37.23    1.84
   5   4   5   37.61    1.95
   5   4   5   39.15    1.84
  -4  -5   5   38.38    1.88
  -5   5  -4   37.74    1.85
   5   5   4   37.13    1.77
   5   5   4   37.62    1.74
  -6   0   0   76.70    3.55
   0   0  -6   74.03    3.65
   0   0  -6   81.23    3.66
   0   0   6   83.98    3.76
   0   6   0   77.29    3.56
   0   6   0   80.32    3.64
   6   0   0   80.22    3.57
   6   0   0   77.01    3.64
  -2   0  -6   47.70    2.13
  -2   0   6   44.33    2.22
   0   6  -2   44.82    2.08
   0   6  -2   44.05    2.18
   0   6   2   45.67    2.11
   0   6   2   46.93    2.16
   2   0  -6   41.36    2.23
   2   0   6   46.20    2.33
   6  -2   0   45.06    2.09
   6  -2   0   47.54    2.21
   6   2   0   43.97    2.19
   6   2   0   45.35    2.13
  -2   0  -6   44.75    2.21
  -6   2   0   44.55    2.11
   0   6   4  161.86    7.09
   0   6  -4  163.68    7.17
   4   0   6  154.62    7.31
   6   4   0  160.38    7.18
   6   4   0  156.62    7.13
  -4   0   6  163.11    7.09
   0  -6   4  161.90    7.17
   0   6  -4  160.86    7.05
  -4   0  -6  151.30    7.01
  -4   0   6  144.13    7.09
  -6   4   0  166.37    7.10
  -4   0  -6  157.14    7.16
   4   0  -6  154.44    7.25
   4   0  -6  151.05    7.21
   6  -1   1   66.61    3.02
   6  -1   1   65.97    2.99
   1   6  -1   67.55    2.93
   1   1  -6   62.35    3.00
  -6  -1  -1   65.84    2.94
  -1  -1  -6   66.41    3.09
  -1  -1  -6   55.82    2.98
   1  -1   6   62.21    3.14
  -6   1   1   66.39    2.95
   1   6  -1   66.30    3.04
  -1   1   6   66.86    3.06
   1   1  -6   65.35    3.09
  -1   6   1   65.57    2.97
   1   1  -6   63.56    3.01
  -1   1   6   64.38    3.12
   6   1  -1   66.01    3.06
  -1   6   1   69.18    3.04
  -1   6  -1   64.44    3.04
  -1   1  -6   62.91    3.03
  -1   6  -1   66.54    2.97
   1  -1  -6   63.43    3.03
   1  -1  -6   59.56    3.05
  -6  -1   1   66.22    2.92
   1   6   1   65.78    2.94
   1   6   1   68.28    3.02
   6   1   1   64.65    3.03
   1   1   6   62.24    3.16
  -1   1  -6   64.39    2.91
  -1   1  -6   67.68    3.07
   6  -1  -1   67.90    3.08
  -1  -1   6   55.88    3.06
  -6   1  -1   66.94    2.97
   6   1   1   65.38    3.00
   3   1  -6   58.41    3.10
   3   1  -6   62.84    3.17
   1   6  -3   67.53    2.97
   6   3  -1   63.43    3.12
   6   3  -1   68.45    3.11
  -3   1   6   61.04    3.09
   1   6  -3   64.77    3.11
  -1   6   3   66.90    3.04
   1  -6   3   67.73    3.11
   3  -1   6   67.77    3.26
  -3   1   6   65.50    3.06
   6  -3   1   59.47    3.07
  -6  -3  -1   68.15    2.97
  -3  -1  -6   68.45    3.15
  -6   3   1   68.49    3.03
  -6   3  -1   68.74    3.04
  -1   6  -3   64.37    3.01
  -3   1  -6   61.90    3.01
   6   3   1   69.42    3.12
   6   3   1   67.45    3.01
  -3   1  -6   64.59    3.11
  -3  -1   6   62.23    3.07
   1   6   3   71.02    3.06
   3   1   6   64.16    3.24
   6  -3  -1   66.22    2.95
  -1   6  -3   67.80    3.10
   1   6   3   65.17    3.02
   1   6  -5   58.05    2.80
  -5   1   6   60.16    2.75
   1   6  -5   61.04    2.73
  -5   1   6   55.00    2.72
  -5  -1  -6   56.25    2.83
   6  -5   1   59.00    2.81
   5   1  -6   53.75    2.88
   6   5  -1   56.18    2.89
   5  -1   6   61.29    3.02
  -6  -5  -1   54.42    2.73
   6   5  -1   58.09    2.87
  -6   5   1   59.08    2.77
   1   6  -5   58.78    2.88
   5   1  -6   57.70    2.95
   1  -6   5   60.18    2.87
  -1   6   5   59.91    2.78
  -1   6  -5   58.56    2.75
   1   6   5   59.78    2.76
  -1  -6   5   59.91    2.85
  -5  -1   6   58.53    2.74
  -5  -1   6   62.26    2.74
   5   1   6   57.26    2.97
   6   5   1   57.06    2.85
  -1   6  -5   60.53    2.85
   6  -5  -1   61.97    2.73
  -5   1  -6   58.98    2.82
  -6   5  -1   61.44    2.79
  -5   1  -6   61.39    2.69
   6   5   1   55.86    2.79
   0   2  -6   69.01    3.55
   6   0   2   75.80    3.50
   0   2  -6   80.06    3.55
   2   6   0   78.10    3.53
  -2   6   0   79.08    3.54
   0  -2  -6   78.60    3.56
   6   0   2   75.68    3.52
   0   2  -6   74.34    3.44
  -2   6   0   76.52    3.48
   6   0  -2   79.45    3.59
   0   2   6   75.63    3.61
   0   2   6   75.78    3.55
   2   6   0   79.87    3.40
   0  -2   6   71.78    3.59
  -6   0   2   74.04    3.42
  -6   0  -2   73.99    3.46
   2   6  -2  489.29   20.17
   2   2  -6  443.91   20.24
   2  -2   6  409.29   20.41
   2   2  -6  432.10   20.31
  -6   2   2  444.54   20.24
   2   2  -6  478.96   20.42
   2   6  -2  456.17   20.36
   6  -2   2  458.64   20.35
   6  -2   2  464.34   20.28
   6   2  -2  459.03   20.35
  -6  -2  -2  490.14   20.24
   2   6  -2  464.10   20.35
   2  -6   2  476.00   20.33
  -2  -2  -6  455.38   20.37
  -2   2   6  464.57   20.31
  -2   6   2  450.72   20.27
   6   2  -2  463.85   20.38
  -2   2   6  482.23   20.34
  -2   2  -6  411.75   20.32
  -2   6  -2  449.99   20.32
   2   2   6  482.14   20.45
   2   2   6  421.59   20.35
  -2   2  -6  422.25   20.28
  -2   6  -2  442.13   20.26
   6   2   2  475.46   20.32
   6   2   2  472.47   20.32
   2   6   2  470.39   20.22
  -6   2  -2  467.99   20.27
   2   6   2  456.83   20.28
  -2  -2   6  492.48   20.35
   2  -6   4    7.29    0.57
   6  -4   2    6.49    0.60
  -4   2   6    6.28    0.49
   2   6  -4    7.59    0.59
   6   4  -2    7.40    0.61
   6   4  -2    7.53    0.64
  -4   2   6    7.74    0.47
   2   6  -4    7.09    0.39
  -6   4   2    7.40    0.50
  -4  -2  -6   10.39    0.66
   4   2  -6    6.25    0.58
  -2   6   4    6.42    0.50
   2   6  -4    7.44    0.62
   4  -2   6    7.30    0.77
  -6  -4  -2    7.38    0.50
   4   2  -6    6.66    0.71
   2   6   4    6.96    0.48
  -2   6  -4    7.49    0.53
   2   6   4    7.11    0.48
   6   4   2    8.17    0.37
   4   2   6    7.98    0.69
   6  -4  -2    6.18    0.39
  -4  -2   6    8.39    0.53
  -4   2  -6    7.80    0.54
  -4   2  -6    8.34    0.49
   6   4   2    7.13    0.44
   6   4   2    8.04    0.58
  -2   6  -4    6.87    0.48
  -6   4  -2    7.18    0.49
   6  -1   3   68.39    3.30
   1  -3   6   65.78    3.32
  -1   3   6   70.11    3.25
   3  -6   1   70.11    3.23
  -3   6   1   66.12    3.19
  -1   3   6   70.12    3.24
   6   1  -3   71.67    3.32
   6   1  -3   73.06    3.30
  -6  -1  -3   70.64    3.19
   3   6  -1   71.06    3.31
   3   6  -1   67.55    3.27
  -1  -3  -6   68.33    3.29
  -6   1   3   68.53    3.16
   1   3  -6   70.64    3.21
   6  -1   3   68.96    3.18
   1   3  -6   65.67    3.30
   1   3  -6   67.49    3.19
   3   6   1   68.47    3.22
   6  -1  -3   71.66    3.35
  -1   3  -6   70.75    3.26
   6   1   3   69.76    3.21
  -1   3  -6   69.50    3.27
   3   6   1   70.18    3.10
  -1  -3   6   70.24    3.29
  -3   6  -1   69.41    3.25
   6   1   3   67.31    3.26
  -6  -1   3   68.76    3.12
  -6   1  -3   66.22    3.19
   1   3   6   71.86    3.32
   1   3   6   72.96    3.27
  -3   6  -1   68.60    3.20
   3   6  -3   59.81    2.92
  -6   3   3   58.21    2.78
   3   6  -3   60.46    2.91
   6   3  -3   62.84    2.95
   6   3  -3   56.90    2.94
  -3   3   6   59.21    2.82
   6  -3   3   56.05    2.94
   6  -3   3   61.47    2.78
  -3   3   6   60.87    2.78
  -6  -3  -3   61.60    2.81
   3  -3   6   50.76    2.94
  -3   6   3   60.59    2.82
   3   3  -6   57.40    2.95
  -3  -6  -3   60.14    2.79
  -3  -3  -6   63.52    2.93
   3  -6   3   63.51    2.88
   3   3  -6   56.79    2.87
  -3   3  -6   59.04    2.85
   3   3   6   61.06    2.88
  -6   3  -3   60.61    2.78
   3   6   3   62.57    2.75
   6   3   3   59.48    2.85
   6   3   3   61.00    2.75
  -3  -3   6   63.29    2.86
  -3   6  -3   59.23    2.85
  -3   6  -3   61.21    2.81
   3   3   6   58.05    2.94
   6   3   3   59.40    2.87
  -3   3  -6   61.87    2.82
   3   6   3   60.69    2.78
  -6   3  -3   59.81    2.81
  -5  -3  -6   60.60    2.97
   3  -6   5   59.03    2.99
   5  -3   6   61.39    3.11
  -3  -6  -5   61.83    2.94
  -6   5   3   63.46    2.89
   6  -5   3   57.27    2.99
   6   5  -3   61.92    3.02
  -3   6   5   60.76    2.90
   6   5  -3   58.92    3.08
  -6  -5  -3   61.65    2.92
   5   3  -6   55.96    3.01
   5   3  -6   64.12    3.11
   3   6  -5   59.05    3.05
   3   6  -5   57.82    2.97
  -5   3   6   62.11    2.88
  -3  -6   5   63.54    2.95
   5   3   6   58.44    2.95
  -5  -3   6   63.00    2.89
   3   6   5   63.41    2.82
  -6   5  -3   60.42    2.90
   5   3   6   57.82    3.03
   6   5   3   61.67    2.80
  -5   3  -6   60.66    2.92
  -5   3  -6   64.80    2.86
  -3   6  -5   60.34    2.88
   6   5   3   62.27    2.76
   3   6   5   59.58    2.85
  -3   6  -5   64.05    2.94
  -6   5  -3   60.55    2.89
   6  -5  -3   63.24    2.75
   6   5   3   61.55    2.96
   4   6   0   31.37    1.61
   6   0  -4   33.09    1.70
   0  -4   6   32.73    1.64
   0   4  -6   30.54    1.48
   6   0   4   31.65    1.66
   0   4  -6   29.27    1.62
   0   4   6   30.61    1.59
   0   4   6   29.56    1.55
   4  -6   0   30.58    1.52
   4   6   0   30.45    1.63
  -6   0   4   31.28    1.43
  -6   0  -4   29.13    1.53
  -4   6   0   30.81    1.53
   0   4  -6   31.67    1.56
  -6   0   4   29.98    1.47
  -6   0  -4   31.09    1.42
   6   0   4   33.19    1.51
   4  -6   2  160.33    7.03
   2  -4   6  152.53    7.12
   2   4  -6  152.08    7.13
  -6  -2  -4  152.43    6.99
   2   4  -6  149.77    7.01
   4   6  -2  157.42    7.09
   4   6  -2  157.21    7.12
  -6   2   4  154.68    6.95
  -4  -6  -2  150.94    6.94
   6  -2   4  159.24    6.92
   6   2  -4  156.45    7.12
  -4   6   2  151.22    6.98
  -2  -4  -6  157.84    7.08
   6  -2   4  150.38    7.15
   2   4  -6  154.39    6.91
   6   2  -4  149.11    7.12
  -2   4   6  157.79    6.98
  -2   4   6  151.88    7.00
  -2   4  -6  159.99    7.03
  -6  -2   4  151.86    6.88
  -4   6  -2  155.82    6.99
  -4   6  -2  160.68    7.03
   2   4   6  154.44    7.02
   6   2   4  156.57    6.99
   4   6   2  160.14    6.87
  -6   2  -4  150.75    6.99
  -6   2  -4  151.48    6.92
   6   2   4  151.29    7.06
  -2  -4   6  164.25    7.06
  -2   4  -6  150.62    7.00
   2   4   6  154.76    7.08
   4   6   2  160.21    6.99
  -4  -6  -4   51.56    2.45
   4   6  -4   50.07    2.53
  -4   6   4   49.25    2.43
   6  -4   4   52.76    2.36
   6   4  -4   50.76    2.57
   6   4  -4   51.09    2.61
  -6  -4  -4   52.58    2.47
   4   4  -6   49.62    2.62
   4  -6   4   52.63    2.53
   6  -4   4   48.33    2.58
   4   4  -6   46.50    2.51
  -4  -4  -6   52.11    2.53
   4  -4   6   44.10    2.57
  -6   4   4   52.03    2.41
   4   6  -4   48.71    2.59
  -4   4   6   50.37    2.43
  -4   6  -4   51.88    2.43
   4   6   4   50.43    2.36
  -4   4  -6   52.32    2.43
  -6   4  -4   49.77    2.40
   4   6   4   51.71    2.36
   6   4   4   51.83    2.36
  -6   4  -4   50.54    2.43
   4   4   6   47.30    2.53
   4   4   6   53.11    2.46
  -4   4  -6   50.57    2.45
  -4  -4   6   49.43    2.44
  -4   6  -4   51.83    2.46
   6   4   4   51.21    2.47
   1   5  -6   87.45    3.92
  -5  -6  -1   84.77    3.87
   6  -1   5   86.43    3.87
  -5   6   1   82.45    3.94
  -6   1   5   86.85    3.80
  -6   1   5   85.87    3.90
  -6  -1  -5   85.84    3.98
  -1   5   6   83.04    3.96
   1  -5   6   87.51    4.07
   1   5  -6   86.55    3.95
   6  -1   5   83.02    4.14
   1   5  -6   86.70    4.08
   6   1  -5   81.13    4.09
   6   1  -5   84.13    4.11
   5   6  -1   82.68    4.07
   5  -6   1   88.19    3.96
   5   6  -1   86.05    4.06
   5  -6  -1   86.44    3.90
   5   6   1   85.54    4.04
   5   6   1   83.95    4.01
   6  -1  -5   79.10    4.09
   6   1   5   87.87    3.91
  -5   6  -1   86.19    3.95
   1   5   6   84.85    4.02
   1   5   6   82.08    3.95
   6   1   5   86.54    4.10
  -6  -1   5   90.70    3.88
  -6  -1   5   83.39    3.87
  -6   1  -5   83.09    3.96
  -6   1  -5   89.43    3.85
  -1  -5   6   87.84    4.04
  -1   5  -6   85.67    3.96
  -1   5  -6   89.46    4.03
  -6  -3  -5   50.05    2.45
   6   3  -5   49.16    2.54
   6   3  -5   48.24    2.58
   3  -5   6   51.18    2.55
  -6   3   5   49.38    2.37
  -5  -6  -3   49.55    2.39
   6  -3   5   50.69    2.27
   5   6  -3   47.94    2.57
  -5   6   3   48.55    2.39
  -3  -5  -6   48.10    2.47
   6  -3   5   50.68    2.60
   3   5  -6   48.45    2.46
   5  -6   3   50.19    2.46
  -3   5   6   49.96    2.41
   5   6  -3   49.49    2.52
   3   5  -6   50.18    2.58
  -3   5  -6   49.42    2.40
  -6   3  -5   51.76    2.35
   3   5   6   50.08    2.39
   3   5   6   49.95    2.28
  -3   5  -6   50.82    2.43
   3   5   6   47.23    2.48
  -5   6  -3   48.24    2.41
   5   6   3   49.09    2.27
   5   6   3   49.67    2.36
  -3  -5   6   52.04    2.45
  -6  -3   5   49.96    2.35
  -6  -3   5   49.57    2.28
  -6   3  -5   48.41    2.40
   6   3   5   47.83    2.49
   6   3   5   51.38    2.41
   6   3   5   51.42    2.42
  -5   6  -3   50.10    2.40
  -6  -5  -5   30.53    1.63
   5   5  -6   30.73    1.77
   5  -6   5   27.79    1.68
  -6   5   5   30.76    1.57
  -5  -6  -5   28.21    1.61
  -5  -5  -6   31.89    1.66
   6   5  -5   32.82    1.83
   5   5  -6   28.70    1.69
   6  -5   5   26.21    1.71
  -5   5   6   31.05    1.58
   6   5  -5   31.16    1.74
   5   6  -5   29.72    1.69
  -5   6   5   30.25    1.57
   6  -5   5   32.03    1.46
   5  -5   6   25.18    1.70
   5   6  -5   33.61    1.80
  -5   5  -6   30.71    1.59
   5   5   6   29.43    1.67
   5   5   6   30.03    1.55
  -5   6  -5   29.99    1.58
  -6   5  -5   30.33    1.58
   5   6   5   29.92    1.49
   5   6   5   32.57    1.45
  -5   5  -6   32.23    1.58
  -6   5  -5   31.13    1.56
  -5   6  -5   30.92    1.58
  -5  -5   6   29.01    1.57
   6   5   5   30.88    1.50
  -6   0  -6    2.64    0.34
  -6   0  -6    1.59    0.15
  -6   0   6    1.44    0.24
  -6   0   6    1.75    0.24
  -6   6   0    1.03    0.25
   0  -6   6    1.61    0.35
   0   6  -6    1.90    0.29
   0   6  -6    1.35    0.35
   0   6   6    1.33    0.27
   6  -6   0    1.39    0.25
   6   0  -6    1.33    0.39
   6   0   6    1.66    0.45
   6   0   6    1.49    0.21
   6   6   0    1.82    0.34
   6   6   0    1.27    0.33
  -6  -6  -2   98.19    4.62
  -6  -2  -6  100.33    4.72
   6  -2   6   99.49    4.50
   6   2  -6   91.89    4.79
   6   2  -6   98.13    4.84
   6  -6   2  103.23    4.71
  -6   2   6  103.01    4.62
   6   6  -2   96.90    4.82
   2   6  -6  100.00    4.53
  -6   6   2  101.59    4.65
   6  -2   6  109.12    4.92
   6   6  -2  103.39    4.79
   2   6  -6   98.86    4.69
  -2   6   6   98.33    4.66
   2  -6   6  101.54    4.78
   2   6  -6  100.12    4.80
  -6   6  -2  102.97    4.68
  -2   6  -6  100.98    4.71
   2   6   6   99.54    4.64
   6  -6  -2  105.67    4.56
  -6   2  -6  103.41    4.57
  -2  -6   6   99.27    4.72
  -6  -2   6  106.68    4.61
  -6  -2   6   99.08    4.57
  -6   2  -6  103.02    4.69
   6   2   6  103.93    4.83
  -2   6  -6  103.16    4.65
  -6   6  -2  100.32    4.65
   6   6   2   98.54    4.74
   6   6   2   96.60    4.65
  -6  -6  -4    6.78    0.65
  -6  -4  -6    8.37    0.66
   6   4  -6    6.88    0.74
   6   4  -6    5.85    0.77
   4   6  -6    7.97    0.68
  -6   4   6    7.05    0.55
   6   6  -4    8.19    0.73
   6   6  -4    6.99    0.81
  -6   6   4    7.98    0.55
  -4  -6  -6    7.17    0.69
   6  -4   6    7.07    0.82
   4  -6   6    7.38    0.77
   6  -6   4    7.28    0.69
  -4   6   6    6.36    0.56
   4   6  -6    8.16    0.85
  -6   4  -6    7.10    0.53
  -4   6  -6    6.60    0.55
   4   6   6    6.96    0.53
   4   6   6    6.85    0.43
   6  -6  -4    7.35    0.41
  -4   6  -6    7.27    0.59
  -4  -6   6    6.47    0.58
  -6  -4   6    7.94    0.54
  -6   4  -6    7.43    0.59
   6   4   6    8.07    0.71
   6   4   6    6.93    0.56
  -6   6  -4    7.46    0.54
  -6   6  -4    6.72    0.57
   6   6   4    7.92    0.45
   6   6   4    7.11    0.45
  -6  -6  -6   41.16    2.10
   6   6  -6   41.63    2.27
   6   6  -6   37.43    2.19
   6  -6   6   31.89    2.14
  -6   6   6   39.88    2.02
  -6   6  -6   39.36    2.01
  -6   6  -6   40.54    2.04
  -6  -6   6   42.36    2.05
   6   6   6   42.33    1.95
   1   0   7    0.34    0.33
   7  -1   0    0.14    0.11
   7  -1   0    1.18    0.23
   7   1   0    0.24    0.16
  -7   1   0    0.12    0.11
  -1   0  -7    0.27    0.22
  -1   0  -7    0.39    0.20
  -1   0   7    0.45    0.31
   0   7  -1    0.19    0.11
   0   7  -1    0.16    0.19
   0   7   1    0.27    0.12
   0   7   1   -0.12    0.17
   1   0  -7    0.14    0.18
   1   0  -7    0.21    0.23
  -7  -1   0   -0.01    0.09
   3   0   7    0.03    0.34
   7  -3   0    0.06    0.13
   7  -3   0    0.54    0.24
   7   3   0    0.18    0.21
   7   3   0    0.17    0.16
   3   0  -7   -0.68    0.21
   0   7  -3   -0.14    0.19
   0   7   3    0.71    0.17
   0   7   3    0.02    0.18
   3   0  -7    0.01    0.20
  -3   0   7    0.00    0.24
  -3   0   7    0.56    0.21
   0   7  -3    0.20    0.11
  -3   0  -7    0.14    0.14
  -7  -3   0    0.31    0.10
  -7   3   0    0.03    0.13
  -3   0  -7    0.03    0.22
   5   0  -7   -0.05    0.24
   7   5   0    0.09    0.21
   5   0   7    1.09    0.45
   7  -5   0    0.09    0.23
   0  -7   5    0.08    0.17
   0   7  -5    0.18    0.16
   0   7  -5    0.13    0.23
   0   7   5    0.10    0.17
  -5   0   7    0.02    0.15
  -5   0   7    0.24    0.22
  -7   5   0    0.05    0.17
   7   5   0    0.22    0.19
  -5   0  -7    0.33    0.12
  -5   0  -7   -0.12    0.23
  -1   7   0   -0.17    0.12
   1   7   0    0.09    0.17
   7   0   1    0.27    0.15
   0  -1  -7    0.01    0.15
   7   0  -1   -0.03    0.19
  -1   7   0    0.03    0.19
  -7   0  -1   -0.09    0.11
   0  -1  -7   -0.13    0.20
   0  -1   7   -0.38    0.24
   0   1  -7    0.18    0.13
   0   1  -7    0.14    0.18
   0   1  -7   -0.05    0.20
   0   1   7   -0.04    0.29
   1   7   0   -0.06    0.09
  -7   0   1    0.14    0.11
   7   0   1    0.26    0.18
   2   1  -7   11.91    0.73
   2  -1   7   12.86    0.92
   1   7  -2    9.97    0.72
   2   1  -7   10.33    0.78
  -2   1   7   11.78    0.72
  -2  -1  -7   12.48    0.77
  -1   7   2   11.45    0.73
   7  -2   1   12.16    0.67
   7  -2   1   11.97    0.72
   7   2  -1    9.59    0.73
  -7  -2  -1   11.88    0.61
  -7   2   1   10.68    0.63
  -2  -1  -7    9.79    0.64
  -1   7   2   11.77    0.66
   1   7  -2   11.92    0.60
  -2   1   7   11.46    0.83
   7   2  -1   11.78    0.70
   1   7   2   11.55    0.63
  -7  -2   1   11.35    0.57
   7   2   1   11.38    0.55
   7  -2  -1   11.07    0.77
  -1   7  -2   10.93    0.74
   7   2   1   10.79    0.70
  -1   7  -2   10.94    0.63
   7  -2  -1   11.80    0.56
   1   7   2   12.39    0.71
  -2  -1   7    9.07    0.74
  -2   1  -7   11.68    0.77
  -2   1  -7   10.30    0.68
  -7   2  -1   11.01    0.65
   2   1   7   11.10    0.86
   7   4  -1   47.73    2.41
  -4   1   7   46.94    2.31
   1   7  -4   47.73    2.39
   4  -1   7   55.01    2.60
  -1   7   4   48.19    2.30
   1  -7   4   48.63    2.39
  -7  -4  -1   46.36    2.22
   7  -4   1   45.09    2.34
  -7   4   1   50.68    2.30
  -4   1   7   47.63    2.35
  -4  -1  -7   50.81    2.42
   4   1  -7   44.39    2.39
   7   4  -1   48.49    2.36
   1   7  -4   50.44    2.23
   4   1  -7   45.97    2.47
  -4  -1   7   45.55    2.32
  -4  -1   7   46.39    2.31
   4   1   7   43.37    2.52
   1   7   4   48.94    2.28
   7   4   1   48.91    2.39
  -4   1  -7   45.26    2.24
  -7   4  -1   48.92    2.30
   7  -4  -1   46.35    2.20
   7   4   1   48.07    2.26
  -4   1  -7   46.43    2.38
  -1   7  -4   50.37    2.27
  -1   7  -4   50.10    2.39
   1   7   4   51.13    2.32
   7   6  -1   37.77    1.95
   1   7  -6   38.34    1.74
  -6   1   7   37.34    1.77
   6   1  -7   33.95    1.93
   7   6  -1   33.35    1.91
   6  -1   7   34.61    2.03
   1   7  -6   36.74    1.92
   1  -7   6   36.22    1.90
  -6  -1  -7   36.07    1.89
  -6   1   7   31.08    1.70
   7  -6   1   36.96    1.85
  -1   7   6   33.53    1.79
   6   1  -7   37.77    2.04
  -7   6   1   35.24    1.78
   1   7   6   35.69    1.78
  -6  -1   7   33.95    1.75
  -7   6  -1   35.98    1.80
  -6   1  -7   36.51    1.68
   7  -6  -1   34.76    1.75
  -6  -1   7   35.07    1.74
  -6   1  -7   37.91    1.88
   7   6   1   34.13    1.88
  -1   7  -6   35.77    1.77
   6   1   7   32.99    2.03
   6  -1  -7   35.72    1.97
   7   6   1   37.71    1.83
  -1   7  -6   35.44    1.88
  -1  -7   6   35.59    1.88
   7  -1   2    8.15    0.53
  -1   2   7    6.98    0.64
   1   2  -7    7.05    0.61
   1  -2   7    7.51    0.69
   7  -1   2    7.78    0.55
   2   7  -1    7.79    0.41
   2   7  -1    7.47    0.57
   1   2  -7    7.24    0.53
  -2   7   1    7.40    0.55
  -7   1   2    7.59    0.46
   1   2  -7    6.96    0.51
  -1  -2  -7    7.17    0.61
  -2   7   1    6.75    0.49
   7   1  -2    7.58    0.62
  -1   2   7    7.60    0.59
  -7  -1  -2    7.89    0.48
  -1   2  -7    7.53    0.58
  -7  -1   2    8.08    0.43
  -1   2  -7    7.53    0.38
  -1   2  -7    8.63    0.60
   2   7   1    7.22    0.53
   7   1   2    7.92    0.55
  -7   1  -2    7.42    0.48
   1   2   7    7.19    0.70
   1   2   7    7.10    0.62
   2   7   1    7.46    0.43
  -1  -2   7    8.25    0.64
   7   1   2    8.72    0.56
  -2   7  -1    7.83    0.50
  -2   7  -1    8.18    0.59
   7  -1  -2    7.35    0.62
  -3   2   7   26.71    1.41
   2   7  -3   27.70    1.49
   7  -3   2   26.75    1.40
  -7  -3  -2   28.47    1.34
  -3   2   7   26.62    1.44
  -2   7   3   29.27    1.40
   2  -7   3   27.70    1.46
   2   7  -3   28.71    1.27
   7   3  -2   26.58    1.47
  -3  -2  -7   28.76    1.51
  -7   3   2   27.64    1.37
   3   2  -7   28.61    1.56
   3  -2   7   28.36    1.62
   3   2  -7   25.75    1.45
   7  -3   2   27.42    1.48
   7   3  -2   27.07    1.51
   3   2   7   26.08    1.60
   7   3   2   27.90    1.26
   7   3   2   26.17    1.43
  -2   7  -3   25.10    1.36
  -3   2  -7   25.45    1.39
  -3   2  -7   29.11    1.48
   2   7   3   26.82    1.34
   2   7   3   29.65    1.41
  -7   3  -2   26.48    1.38
  -3  -2   7   26.32    1.44
  -2   7  -3   28.69    1.47
  -7  -5  -2   20.73    1.09
  -2   7   5   20.36    1.09
  -7   5   2   20.76    1.09
  -5  -2  -7   20.27    1.19
   2   7  -5   20.20    1.23
   2   7  -5   18.81    1.16
   5   2  -7   18.39    1.27
   2  -7   5   21.80    1.19
   7   5  -2   20.28    1.20
  -5   2   7   20.69    1.02
   5  -2   7   21.41    1.37
   7   5  -2   19.35    1.22
   7  -5   2   17.25    1.18
   2   7  -5   19.93    0.95
   5   2  -7   17.00    1.19
  -5   2   7   21.75    1.10
  -2   7  -5   18.57    1.05
   2   7   5   21.66    1.07
  -7   5  -2   20.71    1.11
   7  -5  -2   17.77    0.96
   7   5   2   19.59    1.15
  -5  -2   7   20.23    1.10
  -5  -2   7   20.73    1.07
  -5   2  -7   17.37    1.13
   7   5   2   20.01    1.02
   2   7   5   18.55    1.05
   5   2   7   19.15    1.31
  -5   2  -7   20.73    1.04
  -2   7  -5   20.12    1.16
  -2  -7   5   19.70    1.16
   0  -3  -7    0.25    0.18
   0  -3   7   -0.10    0.23
  -3   7   0    0.02    0.21
   0   3   7    0.05    0.23
   0   3   7    0.24    0.18
  -7   0   3    0.04    0.10
  -3   7   0    0.11    0.15
   7   0   3   -0.12    0.13
   0   3  -7    0.10    0.20
   0   3  -7    0.23    0.23
  -7   0  -3    0.05    0.12
   7   0  -3    0.03    0.17
   3   7   0    0.07    0.18
   0   3  -7    0.23    0.12
   3   7   0    0.22    0.06
   7   0   3    0.32    0.22
   2  -3   7   32.80    2.01
  -7   2   3   37.92    1.83
  -7  -2  -3   38.00    1.84
   7   2  -3   38.21    1.97
  -2  -3  -7   38.91    1.99
   2   3  -7   37.86    1.90
   2   3  -7   33.83    1.98
  -3   7   2   37.90    1.87
   3   7  -2   37.70    1.96
   7  -2   3   39.74    1.99
   7  -2   3   39.71    1.86
   7   2  -3   38.89    2.01
  -2   3   7   39.87    1.92
  -2   3   7   38.35    1.92
   2   3  -7   39.68    1.84
   3   7  -2   40.12    1.99
   3  -7   2   38.86    1.92
   7   2   3   39.57    1.91
   3   7   2   37.36    1.78
   7  -2  -3   39.57    2.05
  -7   2  -3   38.36    1.86
  -3   7  -2   37.35    1.93
  -2   3  -7   39.15    1.92
   2   3   7   40.40    2.05
   7   2   3   36.99    1.92
  -3   7  -2   39.27    1.87
  -2  -3   7   39.29    1.96
   2   3   7   37.93    1.97
  -2   3  -7   38.88    1.94
   3   7   2   37.79    1.88
   3   7  -4   42.80    2.22
   4   3  -7   41.12    2.17
  -3   7   4   43.31    2.09
  -7   4   3   40.38    2.05
   4  -3   7   40.14    2.28
   7   4  -3   44.46    2.24
   7  -4   3   42.83    2.05
   7   4  -3   43.14    2.21
  -4  -3  -7   46.06    2.18
   7  -4   3   39.49    2.21
  -7  -4  -3   42.64    2.07
   4   3  -7   41.02    2.23
   3   7  -4   42.24    2.19
  -4   3   7   43.88    2.02
  -4   3   7   43.94    2.09
   3  -7   4   41.61    2.14
  -3   7  -4   40.84    2.05
  -7   4  -3   43.22    2.08
   4   3   7   39.52    2.25
   7   4   3   40.24    2.11
   3   7   4   44.42    2.02
  -4  -3   7   43.99    2.11
  -3   7  -4   42.93    2.13
   3   7   4   44.55    2.04
   4   3   7   38.95    2.15
   7   4   3   43.00    1.95
  -7   4  -3   42.24    2.06
  -4   3  -7   43.22    2.07
  -4   3  -7   41.53    2.13
   7   6  -3   54.49    2.77
   6   3  -7   54.22    2.78
  -3   7   6   50.06    2.54
  -7  -6  -3   50.61    2.55
   6   3  -7   43.74    2.65
   3   7  -6   54.52    2.64
   3   7  -6   49.61    2.70
   7  -6   3   44.08    2.61
   6  -3   7   55.56    2.82
   3  -7   6   53.08    2.68
  -6   3   7   52.39    2.52
  -6  -3  -7   52.66    2.62
  -7   6   3   53.33    2.54
   7   6  -3   53.52    2.71
  -3   7  -6   51.56    2.59
  -3  -7   6   53.64    2.61
   3   7   6   50.43    2.49
   7   6   3   52.08    2.63
  -6  -3   7   55.55    2.53
   7   6   3   50.71    2.42
  -6   3  -7   53.78    2.48
   3   7   6   53.73    2.46
  -7   6  -3   52.79    2.55
  -3   7  -6   53.12    2.53
  -6   3  -7   50.72    2.57
   6   3   7   52.17    2.75
   7   6   3   55.38    2.32
   6   3   7   46.39    2.60
  -7   6  -3   54.99    2.56
   7   1  -4   75.70    3.62
  -1  -4  -7   76.89    3.56
   4  -7   1   75.62    3.48
   4   7  -1   75.11    3.58
  -7  -1  -4   74.78    3.31
   7  -1   4   71.94    3.58
  -7   1   4   76.24    3.41
   4   7  -1   76.45    3.56
   1   4  -7   70.37    3.57
  -1   4   7   75.70    3.52
  -7  -1  -4   75.94    3.46
  -4   7   1   72.44    3.45
   1  -4   7   70.26    3.58
  -1   4   7   72.87    3.50
   7  -1   4   77.09    3.42
   1   4  -7   70.69    3.42
   1   4  -7   75.58    3.44
   7   1   4   72.68    3.55
  -7  -1   4   74.01    3.36
  -4   7  -1   74.42    3.51
   7  -1  -4   73.71    3.62
  -1   4  -7   74.35    3.54
  -1  -4   7   73.61    3.56
  -1   4  -7   72.04    3.49
  -4   7  -1   73.32    3.46
   4   7   1   74.99    3.50
   4   7   1   73.26    3.29
  -7  -1   4   76.97    3.36
  -7   1  -4   72.21    3.45
   7   1   4   75.10    3.45
  -7   1  -4   73.26    3.36
   1   4   7   74.40    3.58
   1   4   7   73.47    3.52
   4   7   1   78.02    3.29
  -3  -4  -7   20.09    1.21
   4   7  -3   19.84    1.26
  -3   4   7   20.91    1.15
   3   4  -7   19.53    1.28
   4  -7   3   21.12    1.19
   7  -3   4   21.06    1.31
   7   3  -4   20.88    1.30
  -4   7   3   19.58    1.12
  -7   3   4   22.27    1.11
  -3   4   7   20.65    1.10
   7   3  -4   22.02    1.30
   3  -4   7   20.75    1.32
   7  -3   4   21.07    1.07
   3   4  -7   20.18    1.18
  -7  -3  -4   19.92    1.13
   4   7  -3   21.57    1.26
   3   4   7   20.96    1.26
  -7   3  -4   20.79    1.13
   4   7   3   20.75    1.02
  -3   4  -7   20.19    1.17
  -3   4  -7   21.14    1.17
   7   3   4   20.27    1.20
   7   3   4   21.45    1.16
   4   7   3   21.30    1.11
  -3  -4   7   20.66    1.18
   7   3   4   22.12    1.10
  -4   7  -3   21.30    1.17
  -7   3  -4   19.52    1.07
  -4   7  -3   21.34    1.13
   3   4   7   20.79    1.20
  -7   5   4   22.43    1.25
  -4  -7  -5   23.51    1.30
  -5  -4  -7   26.06    1.38
   4   7  -5   22.22    1.38
   7  -5   4   22.15    1.45
  -7  -5  -4   24.17    1.32
  -4   7   5   23.05    1.26
   7   5  -4   25.35    1.46
   4  -7   5   23.46    1.38
   4   7  -5   21.62    1.41
  -5   4   7   22.88    1.26
   7   5  -4   20.23    1.44
   7  -5   4   24.87    1.21
   5  -4   7   22.00    1.48
   5   4  -7   19.57    1.36
   5   4  -7   23.40    1.48
  -5   4  -7   24.62    1.26
   4   7   5   22.97    1.18
   7   5   4   23.08    1.13
  -7   5  -4   24.28    1.26
  -5  -4   7   23.15    1.27
  -5   4  -7   24.56    1.30
   5   4   7   24.43    1.35
   5   4   7   23.95    1.45
   7   5   4   23.22    1.33
   4   7   5   22.98    1.19
  -4   7  -5   21.52    1.24
  -7   5  -4   23.71    1.28
  -4   7  -5   24.88    1.32
   5   7   0    0.18    0.27
   7   0   5    0.05    0.30
   7   0  -5    0.51    0.31
   7   0   5   -0.01    0.14
  -7   0   5    0.10    0.11
  -5   7   0    0.12    0.17
   0  -5   7   -0.14    0.22
   5   7   0   -0.02    0.24
   0   5  -7   -0.09    0.25
   0   5   7    0.05    0.20
  -7   0  -5    0.21    0.09
   5  -7   0    0.11    0.16
  -7   0   5    0.18    0.11
   0   5  -7    0.31    0.19
  -7   0  -5    1.08    0.23
   0   5   7    0.11    0.15
  -7  -2  -5    9.80    0.65
  -5  -7  -2    9.30    0.55
   7   2  -5    9.47    0.81
  -5   7   2    8.98    0.62
  -2  -5  -7    8.31    0.71
   7   2  -5    9.09    0.78
   7  -2   5    9.33    0.84
   7  -2   5    8.86    0.52
  -2   5   7    7.86    0.62
   2  -5   7   10.56    0.81
   2   5  -7    8.36    0.62
   2   5  -7    8.69    0.53
   2   5  -7    8.34    0.82
   5   7  -2    8.33    0.75
  -7   2   5    9.17    0.58
   5  -7   2    8.95    0.64
   5   7  -2    7.82    0.73
   2   5   7    9.07    0.73
   5   7   2    9.28    0.43
   5   7   2    9.07    0.65
   7  -2  -5    7.91    0.83
  -7   2  -5    8.55    0.53
  -7  -2   5    9.05    0.54
  -5   7  -2    8.10    0.60
  -5   7  -2    8.57    0.67
   2   5   7    8.78    0.64
  -2   5  -7    9.23    0.65
  -2   5  -7    9.75    0.69
  -7   2  -5    9.77    0.64
   7   2   5    7.69    0.71
   7   2   5    8.74    0.59
  -7  -2   5    8.22    0.50
  -2  -5   7    8.63    0.69
   7  -4   5   24.29    1.48
  -5   7   4   21.33    1.24
  -4  -5  -7   23.02    1.36
   7   4  -5   22.75    1.43
  -7  -4  -5   20.71    1.27
   4   5  -7   22.75    1.34
   7  -4   5   23.27    1.13
   7   4  -5   23.76    1.44
  -5  -7  -4   26.06    1.27
   5   7  -4   21.06    1.35
   5   7  -4   21.59    1.44
   4  -5   7   20.99    1.42
   5  -7   4   23.87    1.35
  -7   4   5   23.04    1.23
   4   5  -7   22.41    1.42
  -4   5   7   21.40    1.25
   7   4   5   20.54    1.33
   5   7   4   24.63    1.20
  -5   7  -4   23.22    1.25
  -4   5  -7   23.26    1.27
   5   7   4   24.09    1.14
  -4   5  -7   21.24    1.26
  -7   4  -5   23.36    1.26
   7   4   5   22.67    1.28
   7   4   5   23.69    1.20
  -5   7  -4   23.56    1.29
   4   5   7   23.42    1.38
   4   5   7   23.04    1.27
  -7   4  -5   23.14    1.20
  -4  -5   7   21.23    1.27
   5  -7   6   38.76    2.15
   5   7  -6   39.44    2.15
  -5   7   6   40.53    2.00
  -7   6   5   39.35    1.99
  -7  -6  -5   38.72    2.04
   7   6  -5   36.48    2.17
   7   6  -5   37.71    2.20
   6   5  -7   43.76    2.28
  -6   5   7   42.03    2.00
  -5  -7  -6   39.33    2.06
   7  -6   5   36.98    2.16
  -6  -5  -7   38.90    2.07
   6   5  -7   37.48    2.15
   6  -5   7   36.64    2.20
   5   7  -6   39.51    2.23
  -6  -5   7   38.45    1.98
  -6   5  -7   39.31    2.01
  -5  -7   6   42.72    2.06
  -7   6  -5   39.76    1.99
  -6   5  -7   39.71    1.96
   6   5   7   36.97    2.15
   7   6   5   39.10    1.85
  -7   6  -5   35.20    1.98
   6   5   7   37.96    1.98
  -5   7  -6   36.99    1.98
   5   7   6   40.24    1.91
  -5   7  -6   39.57    2.02
  -7  -1  -6   40.71    2.05
  -1   6   7   37.15    2.00
   1  -6   7   38.94    2.13
   7   1  -6   37.00    2.15
   7  -1   6   40.16    2.24
   6  -7   1   43.71    2.03
  -6   7   1   40.81    2.00
   6   7  -1   39.17    2.15
  -7   1   6   40.18    1.95
   7   1  -6   40.51    2.19
   6   7  -1   39.37    2.11
   1   6  -7   38.31    2.13
   7  -1   6   40.52    1.89
   1   6  -7   42.73    1.95
   1   6  -7   40.17    1.98
   6   7   1   37.40    2.06
   6   7   1   38.81    2.11
  -7   1  -6   42.70    2.04
  -7   1  -6   40.51    1.87
   6  -7  -1   41.13    1.95
   1   6   7   39.77    2.01
   7   1   6   41.99    2.21
   7  -1  -6   38.39    2.19
  -7  -1   6   39.88    1.91
  -7  -1   6   40.54    1.91
  -6   7  -1   39.59    2.00
  -6   7  -1   37.61    2.04
   7   1   6   41.49    1.95
  -1  -6   7   41.68    2.10
  -1   6  -7   41.04    2.01
  -1   6  -7   40.75    2.10
   6  -7   3   45.04    2.29
   6   7  -3   44.67    2.37
   6   7  -3   43.00    2.41
  -3   6   7   41.85    2.21
  -6  -7  -3   44.31    2.18
   7  -3   6   47.97    2.48
   7   3  -6   40.82    2.37
   7   3  -6   44.37    2.43
  -7   3   6   43.88    2.17
   3  -6   7   44.22    2.38
  -7  -3  -6   44.60    2.27
   3   6  -7   40.78    2.37
  -3  -6  -7   44.59    2.31
   3   6  -7   43.84    2.27
  -6   7   3   43.04    2.19
   6   7   3   44.69    2.18
  -6   7  -3   46.82    2.22
  -3   6  -7   45.19    2.22
  -3   6  -7   45.38    2.26
   6  -7  -3   45.59    2.09
   7   3   6   42.74    2.24
   3   6   7   43.69    2.09
   6   7   3   46.00    2.02
   3   6   7   43.13    2.20
  -3  -6   7   43.43    2.26
  -7  -3   6   48.71    2.16
  -7   3  -6   45.10    2.23
  -7   3  -6   47.07    2.14
   7   3   6   43.69    2.36
  -6   7  -3   44.05    2.23
   7  -5   6   24.37    1.58
   7   5  -6   27.33    1.61
  -5  -6  -7   25.21    1.47
   6  -7   5   24.07    1.50
   6   7  -5   22.58    1.51
  -6   7   5   26.07    1.38
  -5   6   7   25.33    1.38
   5  -6   7   22.62    1.54
   5   6  -7   23.66    1.50
   5   6  -7   22.97    1.56
  -7   5   6   24.00    1.34
  -7  -5  -6   25.56    1.44
   7   5  -6   22.31    1.53
   6   7  -5   25.51    1.58
  -6  -7  -5   23.77    1.40
   7   5   6   24.74    1.30
  -5   6  -7   24.58    1.38
  -5  -6   7   24.21    1.38
  -7  -5   6   25.22    1.34
  -7   5  -6   25.42    1.38
  -7   5  -6   25.03    1.33
   5   6   7   24.95    1.33
   6   7   5   25.37    1.23
  -6   7  -5   23.84    1.36
  -6   7  -5   24.73    1.38
  -5   6  -7   24.25    1.37
  -7   0  -7    0.00    0.24
  -7   0   7    0.45    0.18
  -7   7   0    0.18    0.22
   0  -7   7    0.01    0.27
   0   7  -7   -0.08    0.19
   0   7  -7    0.24    0.30
   0   7   7    0.04    0.20
   7  -7   0    0.65    0.25
   7   0  -7    0.38    0.36
   7   0   7    0.29    0.40
   7   7   0   -0.05    0.28
   7   7   0   -0.29    0.25
  -7  -2  -7    2.66    0.46
   7  -2   7    3.71    0.68
   7   2  -7    2.74    0.55
   7   2  -7    5.25    0.71
  -7   2   7    3.97    0.41
   7   7  -2    3.65    0.56
   7   7  -2    2.51    0.56
  -7   7   2    3.46    0.41
   7  -7   2    3.88    0.52
   2   7  -7    2.83    0.55
   2   7  -7    3.36    0.28
  -2   7   7    3.25    0.44
   2  -7   7    3.43    0.51
   2   7  -7    3.93    0.49
  -2   7  -7    3.64    0.51
  -2   7  -7    4.05    0.45
   2   7   7    3.95    0.44
   2   7   7    3.93    0.41
   7  -7  -2    3.70    0.36
  -2  -7   7    3.77    0.50
   7  -2  -7    3.37    0.59
  -7  -2   7    3.86    0.37
  -7   2  -7    3.21    0.44
  -7   2  -7    3.71    0.33
   7   2   7    3.42    0.58
  -7   7  -2    3.40    0.42
  -7   7  -2    3.92    0.49
   7   7   2    3.49    0.54
   7   7   2    3.65    0.44
  -7  -7  -4   34.15    1.78
  -7  -4  -7   32.27    1.81
  -4   7   7   33.16    1.76
   7  -7   4   31.28    1.87
   7   7  -4   33.69    1.95
  -7   4   7   33.09    1.73
   7   4  -7   36.51    2.03
   4   7  -7   32.24    1.86
  -7   7   4   32.49    1.73
  -4  -7  -7   32.23    1.84
   7   7  -4   30.31    1.96
   7  -4   7   36.09    2.03
   7   4  -7   30.11    1.91
   4   7  -7   31.87    1.95
   4  -7   7   34.39    1.94
  -7   7  -4   33.40    1.76
  -7  -4   7   33.20    1.71
   4   7   7   32.62    1.70
  -7   4  -7   33.04    1.77
  -4   7  -7   32.66    1.74
  -4   7  -7   33.83    1.79
  -7   7  -4   35.24    1.77
   7   4   7   34.11    1.95
   7   4   7   33.85    1.78
  -7   4  -7   34.12    1.69
  -4  -7   7   35.26    1.82
   7   7   4   34.04    1.55
  -7  -7  -6   27.75    1.67
  -7  -6  -7   28.93    1.67
  -6   7   7   30.66    1.63
   7   7  -6   27.36    1.80
   7   7  -6   30.34    1.89
  -7   6   7   29.69    1.61
   7   6  -7   30.84    1.90
   7  -7   6   26.52    1.78
  -7   7   6   28.88    1.60
  -6  -7  -7   31.14    1.72
   6   7  -7   33.26    1.92
   7  -6   7   28.49    1.84
   7   6  -7   25.04    1.78
   6   7  -7   29.85    1.80
   6  -7   7   24.72    1.77
  -7  -6   7   31.41    1.63
  -6  -7   7   30.57    1.66
   6   7   7   29.85    1.54
  -7   7  -6   29.72    1.61
  -6   7  -7   29.43    1.62
  -6   7  -7   31.33    1.64
  -7   7  -6   27.90    1.61
   7   6   7   30.59    1.56
  -7   6  -7   29.15    1.63
  -7   6  -7   33.12    1.62
   7   7   6   30.49    1.48
  -8   0   0  271.45   12.25
   0   0  -8  261.74   12.37
   0   0  -8  294.07   12.38
   0   0   8  289.94   12.51
   0   8   0  276.93   12.26
   0   8   0  271.88   12.37
   8   0   0  267.55   12.38
   8   2   0   85.12    4.20
   0   8   2   89.14    4.18
   2   0  -8   90.16    4.26
   2   0   8   96.31    4.39
   8  -2   0   88.95    4.05
   8  -2   0   91.99    4.22
   0   8  -2   89.11    4.06
   0   8  -2   88.66    4.21
   0   8   2   85.78    4.08
  -2   0  -8   94.93    4.13
  -2   0   8   92.03    4.27
  -2   0   8   85.06    4.20
  -8   2   0   88.76    4.10
  -2   0  -8   87.16    4.22
  -8  -2   0   91.38    4.04
   0   8  -4  167.57    7.44
   0   8   4  165.97    7.49
   4   0   8  173.07    7.80
   8  -4   0  166.07    7.44
   8   4   0  163.33    7.61
   0   8  -4  167.53    7.61
   8   4   0  164.79    7.49
   0  -8   4  161.56    7.60
  -8   4   0  164.07    7.50
  -4   0  -8  158.92    7.61
  -4   0  -8  170.46    7.42
  -4   0   8  154.85    7.53
   4   0  -8  172.33    7.63
   4   0  -8  162.33    7.69
   0   8   4  174.56    7.55
  -4   0   8  170.20    7.57
   0   8  -6   27.38    1.35
  -6   0  -8   24.79    1.49
  -6   0   8   26.89    1.39
  -6   0   8   25.75    1.36
   0  -8   6   27.04    1.51
   0   8  -6   24.21    1.49
   8   6   0   26.39    1.50
   8   6   0   26.83    1.44
   6   0   8   27.48    1.72
  -8   6   0   27.82    1.41
   6   0  -8   25.65    1.55
   0   8   6   25.43    1.38
   8  -6   0   21.06    1.36
  -8  -1  -1   41.66    2.03
   8  -1   1   41.43    2.06
   8  -1   1   42.87    2.14
  -8   1   1   41.40    2.04
   1   1  -8   42.37    2.13
   1  -1   8   45.98    2.31
   8   1  -1   40.19    2.18
  -1  -1  -8   43.29    2.18
   1   1  -8   41.96    2.18
  -1   1   8   47.41    2.29
  -1   1   8   42.05    2.18
   1   8  -1   44.37    2.17
   1   8  -1   45.34    2.01
  -1   8   1   44.48    2.07
  -1   8   1   45.46    2.17
   1   1  -8   45.67    2.10
  -8   1  -1   42.66    2.05
  -1   8  -1   42.39    2.17
   1   8   1   40.23    2.13
  -1   1  -8   41.75    2.12
   1   1   8   47.02    2.35
   1  -1  -8   42.41    2.15
  -1   8  -1   42.82    2.05
   1   8   1   43.86    2.03
  -1  -1   8   41.27    2.23
  -1   1  -8   45.54    2.00
  -8  -1   1   41.78    2.01
   8   1   1   44.60    2.16
  -1   1  -8   44.58    2.18
   8  -1  -1   43.35    2.19
   8  -3   1   52.42    2.55
   3   1  -8   53.55    2.66
  -1   8   3   51.89    2.55
   8   3  -1   51.08    2.61
  -3   1   8   51.30    2.56
   8   3  -1   53.58    2.53
  -3  -1  -8   52.35    2.60
  -1   8   3   52.31    2.49
   8  -3   1   51.82    2.48
   1   8  -3   54.58    2.41
   1   8  -3   50.02    2.59
   3   1  -8   59.80    2.60
   1  -8   3   54.40    2.60
   3  -1   8   49.65    2.73
  -3   1   8   55.77    2.63
  -8  -3  -1   52.43    2.42
  -8   3   1   51.39    2.48
  -8   3  -1   52.33    2.49
   8  -3  -1   56.17    2.64
   8   3   1   52.40    2.58
  -1   8  -3   54.70    2.46
  -1   8  -3   50.30    2.58
   3   1   8   50.29    2.76
  -3  -1   8   47.46    2.58
  -3   1  -8   49.55    2.59
  -3   1  -8   48.34    2.47
   1   8   3   51.23    2.46
   8  -3  -1   52.18    2.36
   1   8   3   53.07    2.53
   5   1  -8   16.12    1.08
   5   1  -8   15.09    1.15
   1   8  -5   15.73    1.08
   1  -8   5   17.01    1.06
  -1   8   5   15.74    0.95
  -5   1   8   16.62    0.96
   8  -5   1   15.88    1.01
   5  -1   8   17.03    1.26
  -5   1   8   17.18    1.00
  -8   5   1   16.51    0.94
  -5  -1  -8   16.13    1.06
   1   8  -5   15.89    0.88
   8   5  -1   17.21    1.03
   8   5  -1   16.58    1.09
  -5   1  -8   14.69    0.86
   5   1   8   13.77    1.20
   1   8   5   16.77    0.94
   1   8   5   18.09    0.98
  -5  -1   8   17.20    0.97
   8   5   1   16.03    1.06
   8   5   1   16.95    0.92
   5  -1  -8   18.97    1.13
  -8   5  -1   17.78    0.96
   8  -5  -1   16.83    0.86
  -5   1  -8   15.97    1.03
  -5  -1   8   15.94    1.00
  -1   8  -5   13.56    1.02
  -1  -8   5   17.16    1.06
  -1   8  -5   17.77    0.92
  -7   1   8   12.62    0.78
  -7  -1  -8   12.30    0.92
   7   1  -8   12.20    0.98
  -8   7   1   12.27    0.81
   8  -7   1    9.62    0.84
   8   7  -1   13.28    0.94
   8   7  -1   11.79    0.94
   1   8  -7   10.50    0.93
   7  -1   8   13.94    1.15
   1  -8   7   12.58    0.95
   1   8  -7   13.25    0.73
  -1   8   7   11.38    0.80
  -7  -1   8   13.60    0.77
   7  -1  -8   11.91    0.98
  -8   7  -1   12.27    0.80
   8   7   1   12.85    0.95
   1   8   7   12.03    0.80
  -7  -1   8   10.72    0.77
   1   8   7   12.77    0.81
  -1  -8   7   12.41    0.92
  -1   8  -7   13.59    0.81
  -1   8  -7   13.00    0.94
   7   1   8   12.50    1.10
  -7   1  -8   13.52    0.92
   8   7   1   13.21    0.83
   8  -7  -1    8.76    0.75
  -8   0  -2  191.83    8.43
   8   0  -2  192.42    8.60
   8   0   2  191.72    8.48
   0   2   8  181.07    8.57
   8   0   2  193.11    8.50
   0  -2  -8  186.54    8.56
   2   8   0  192.89    8.53
   0   2  -8  199.55    8.39
   0   2  -8  194.12    8.52
   0   2  -8  184.11    8.54
   0   2   8  171.32    8.63
   2   8   0  200.72    8.36
   0  -2   8  163.29    8.59
  -2   8   0  187.28    8.53
  -8   0   2  193.93    8.39
  -2   8   0  185.63    8.44
  -2   2   8  121.34    5.63
   2   2  -8  125.99    5.58
   2   8  -2  123.81    5.64
   2  -2   8  113.26    5.73
   8   2  -2  119.67    5.67
  -2   8   2  123.19    5.61
  -2  -2  -8  131.72    5.68
  -8  -2  -2  124.78    5.50
  -8   2   2  125.12    5.51
  -2   8   2  121.73    5.54
   2   2  -8  127.39    5.69
   8  -2   2  121.31    5.57
   2   2  -8  119.77    5.53
   2   8  -2  129.06    5.42
  -2   2   8  110.99    5.65
   8  -2   2  124.42    5.57
  -2   2  -8  120.12    5.58
   2   2   8  111.08    5.76
  -8   2  -2  119.91    5.53
  -2   2  -8  121.32    5.63
   8   2   2  124.71    5.61
  -2   8  -2  122.44    5.52
   2   8   2  121.61    5.58
   2   2   8  119.90    5.68
   8  -2  -2  124.63    5.69
   2   8   2  120.75    5.47
  -2   8  -2  124.21    5.63
  -2  -2   8  113.17    5.64
   8   4  -2   70.37    3.16
   8  -4   2   62.74    3.11
   8  -4   2   66.98    3.07
   8   4  -2   61.20    3.16
  -4  -2  -8   64.35    3.14
  -8  -4  -2   63.79    2.98
  -2   8   4   64.77    3.05
  -8   4   2   64.45    3.02
   2   8  -4   65.34    2.89
   4   2  -8   66.50    3.16
   4   2  -8   67.19    3.24
  -4   2   8   60.93    3.06
   4  -2   8   63.56    3.29
  -4   2   8   65.81    3.08
   2   8  -4   63.48    3.17
   2  -8   4   66.50    3.15
  -2   8  -4   62.29    3.12
  -4   2  -8   64.38    3.14
  -4   2  -8   61.40    3.01
  -2   8  -4   62.72    3.01
  -4  -2   8   61.18    3.09
   2   8   4   64.87    2.99
   2   8   4   64.96    3.04
  -8   4  -2   65.79    3.05
   4   2   8   59.65    3.29
   8   4   2   63.77    3.12
   2   8  -6  212.78   10.28
   6   2  -8  231.80   10.38
   6   2  -8  219.74   10.31
  -6  -2  -8  218.89   10.23
   6  -2   8  246.63   10.47
  -8   6   2  228.95   10.14
   8   6  -2  233.16   10.32
  -2   8   6  220.21   10.14
   2  -8   6  232.88   10.29
   2   8  -6  220.93    9.95
  -6   2   8  226.57   10.13
   8  -6   2  203.63   10.20
   8   6  -2  227.43   10.30
   6   2   8  218.05   10.42
   8   6   2  218.44   10.24
  -6   2  -8  221.78   10.05
  -6  -2   8  225.36   10.10
  -2  -8   6  227.44   10.25
  -6  -2   8  221.75   10.13
  -2   8  -6  225.73   10.23
   8   6   2  226.18   10.05
   2   8   6  234.31   10.11
   2   8   6  225.73   10.11
  -8   6  -2  239.89   10.17
  -2   8  -6  219.55   10.10
  -6   2  -8  225.79   10.23
   8  -1   3   23.27    1.28
  -8   1   3   24.21    1.16
   1   3  -8   23.63    1.18
  -3   8   1   23.11    1.20
   1   3  -8   22.41    1.22
   8   1  -3   24.61    1.36
   3   8  -1   22.83    1.29
  -3   8   1   23.02    1.27
   1   3  -8   22.43    1.33
  -1  -3  -8   22.44    1.33
  -1   3   8   22.37    1.30
   1  -3   8   19.87    1.34
  -1   3   8   21.95    1.33
   8  -1   3   25.09    1.23
  -8  -1  -3   23.37    1.19
  -8  -1   3   23.04    1.11
   8  -1  -3   23.20    1.38
  -1   3  -8   22.98    1.27
  -1   3  -8   21.04    1.27
   8   1   3   24.46    1.24
   1   3   8   20.91    1.31
  -8   1  -3   22.77    1.19
   8   1   3   21.18    1.25
   3   8   1   24.74    1.09
   3   8   1   21.17    1.24
  -1  -3   8   22.15    1.34
  -3   8  -1   21.69    1.28
  -3   8  -1   22.41    1.19
   1   3   8   22.48    1.41
  -8  -3  -3   27.88    1.50
   3  -3   8   24.62    1.71
   8  -3   3   31.00    1.54
   8   3  -3   31.65    1.67
   3   3  -8   35.05    1.76
  -3   3   8   30.09    1.59
   8   3  -3   27.57    1.68
  -3   3   8   30.81    1.59
   3  -8   3   31.76    1.63
  -8   3   3   29.51    1.51
  -3  -3  -8   31.14    1.65
   3   3  -8   29.77    1.60
   8  -3   3   32.21    1.67
  -3   8   3   29.15    1.54
   3   8  -3   30.15    1.65
  -3  -3   8   30.96    1.64
   8   3   3   31.48    1.44
  -3   3  -8   29.67    1.58
  -3   3  -8   27.84    1.60
  -8   3  -3   30.54    1.54
  -3   8  -3   30.13    1.53
   3   8   3   29.50    1.55
   3   3   8   26.32    1.65
  -3   8  -3   28.94    1.61
   8   3   3   30.80    1.60
   3   8   3   31.17    1.46
   8  -3  -3   33.65    1.77
   3   3   8   30.95    1.77
   3  -8   5   31.11    1.73
   3   8  -5   30.52    1.75
  -3   8   5   30.61    1.62
   8  -5   3   30.01    1.77
  -5  -3  -8   32.10    1.71
   3   8  -5   30.74    1.77
  -5   3   8   32.39    1.54
   8  -5   3   33.62    1.62
   8   5  -3   29.21    1.77
   8   5  -3   31.61    1.79
  -8   5   3   30.83    1.61
   5  -3   8   31.58    1.89
   5   3  -8   30.39    1.74
   5   3  -8   32.39    1.84
  -5   3   8   30.47    1.63
  -8  -5  -3   31.11    1.62
  -5   3  -8   30.10    1.68
  -3   8  -5   30.20    1.60
   3   8   5   30.42    1.58
  -3   8  -5   29.78    1.67
   5   3   8   29.90    1.74
  -8   5  -3   32.54    1.63
   8   5   3   32.00    1.40
  -5   3  -8   32.27    1.60
   5   3   8   30.12    1.88
  -5  -3   8   31.60    1.65
   8   5   3   32.71    1.72
   3   8   5   31.49    1.56
  -8   5  -3   32.32    1.64
   8   7  -3   33.08    1.91
   8   7  -3   36.07    1.96
  -7   3   8   30.51    1.68
   8  -7   3   30.03    1.83
  -3   8   7   31.78    1.72
   7   3  -8   28.67    1.86
   7  -3   8   35.51    2.03
   3   8  -7   33.37    1.81
   3   8  -7   29.37    1.88
   7   3  -8   32.50    1.96
  -7  -3  -8   32.17    1.79
   3  -8   7   32.44    1.87
  -8   7   3   33.41    1.71
  -7   3  -8   32.90    1.78
  -3   8  -7   32.67    1.69
  -3  -8   7   31.84    1.79
   8   7   3   33.36    1.58
   7   3   8   30.27    1.80
   3   8   7   29.32    1.65
   3   8   7   32.72    1.62
  -8   7  -3   32.97    1.73
  -7   3  -8   34.52    1.63
  -7  -3   8   31.13    1.67
  -8   7  -3   33.34    1.73
   7   3   8   31.24    1.96
   8   7   3   33.08    1.83
  -3   8  -7   32.21    1.78
   0   4  -8  164.75    7.85
   0  -4   8  169.77    7.90
  -4   8   0  167.14    7.81
   8   0   4  174.74    7.85
   0   4   8  177.03    7.89
   4   8   0  167.23    7.81
   4  -8   0  182.84    7.77
   0   4  -8  171.11    7.64
   8   0  -4  172.87    7.93
   0   4   8  169.72    7.82
  -8   0  -4  171.61    7.74
  -8   0   4  171.06    7.66
   8   0   4  170.38    7.72
   0   4  -8  174.69    7.76
  -4   8   0  165.76    7.73
  -4   8   2   43.68    2.23
   2   4  -8   44.79    2.38
   2  -4   8   42.11    2.42
   8  -2   4   46.59    2.39
   8  -2   4   47.84    2.21
   8   2  -4   44.01    2.41
   8   2  -4   44.97    2.38
   4   8  -2   46.59    2.40
   2   4  -8   46.48    2.25
  -2   4   8   45.90    2.29
  -8  -2  -4   46.21    2.24
  -2  -4  -8   47.27    2.38
   2   4  -8   47.60    2.19
   4   8  -2   45.69    2.37
  -8   2   4   45.51    2.19
   4  -8   2   46.45    2.29
  -2   4   8   49.72    2.31
  -8   2  -4   45.09    2.17
  -4   8  -2   45.43    2.24
   8   2   4   47.68    2.27
   4   8   2   47.08    2.10
   4   8   2   45.21    2.26
  -2  -4   8   44.38    2.34
  -2   4  -8   47.12    2.31
  -2   4  -8   45.07    2.31
   2   4   8   46.71    2.36
  -4   8  -2   44.45    2.31
   8   2   4   45.25    2.32
   2   4   8   47.42    2.45
  -8   2  -4   47.97    2.25
   8  -2  -4   42.23    2.42
  -4  -4  -8   54.75    2.67
  -4   4   8   52.55    2.57
  -4   8   4   51.76    2.56
   4   8  -4   51.25    2.69
  -8  -4  -4   49.67    2.55
   8  -4   4   52.64    2.72
   8  -4   4   53.12    2.48
   8   4  -4   53.86    2.73
   4  -8   4   53.86    2.64
   4   8  -4   48.42    2.69
   8   4  -4   51.98    2.72
   4   4  -8   53.73    2.64
  -4   4   8   52.43    2.49
   4   4  -8   52.69    2.74
  -8   4   4   51.06    2.51
   4  -4   8   45.07    2.73
  -4  -4   8   53.82    2.61
  -8   4  -4   50.22    2.50
   4   8   4   53.53    2.44
   4   4   8   50.60    2.64
   4   4   8   51.94    2.77
  -4   8  -4   52.12    2.60
   8   4   4   54.99    2.43
  -8   4  -4   54.13    2.55
   4   8   4   52.60    2.51
  -4   4  -8   55.71    2.57
   8   4   4   50.76    2.58
  -4   4  -8   52.44    2.61
  -4   8  -4   51.21    2.53
   6  -4   8    1.42    0.54
   6   4  -8    1.30    0.41
   6   4  -8    0.87    0.39
   8   6  -4    1.76    0.49
  -6   4   8    1.92    0.34
  -4   8   6    0.99    0.31
  -8   6   4    1.04    0.29
  -6  -4  -8    1.06    0.36
   8  -6   4    2.56    0.35
   4  -8   6    2.04    0.45
   8  -6   4    1.59    0.47
  -8  -6  -4    1.76    0.39
   4   8  -6    1.89    0.51
   8   6  -4    2.08    0.52
   4   8  -6    2.46    0.51
  -6  -4   8    1.80    0.34
  -4   8  -6    1.07    0.28
   8   6   4    1.96    0.42
   6   4   8    1.13    0.36
  -4  -8   6    1.02    0.34
  -4   8  -6    1.61    0.38
  -6   4  -8    1.60    0.38
  -6   4  -8    1.35    0.30
  -8   6  -4    1.91    0.36
  -8   6  -4    1.54    0.32
   4   8   6    1.98    0.28
   4   8   6    1.56    0.28
   8   6   4    1.32    0.15
   6   4   8    1.27    0.48
  -8  -1  -5   31.23    1.61
   5   8  -1   31.06    1.73
   5   8  -1   26.86    1.69
   8   1  -5   30.95    1.80
  -5   8   1   29.72    1.59
   8  -1   5   31.58    1.78
   8  -1   5   31.57    1.54
  -1   5   8   30.19    1.64
  -1   5   8   31.62    1.67
   1   5  -8   32.32    1.55
   1   5  -8   31.17    1.56
   1   5  -8   28.93    1.73
  -8   1   5   30.72    1.53
   1  -5   8   30.04    1.74
   5  -8   1   31.29    1.61
   5   8   1   30.46    1.66
  -8  -1   5   31.73    1.47
  -8  -1   5   30.97    1.49
  -8   1  -5   30.38    1.60
  -8   1  -5   31.26    1.47
  -1   5  -8   34.44    1.65
   8  -1  -5   27.67    1.77
   5  -8  -1   32.05    1.57
  -1  -5   8   31.79    1.74
  -5   8  -1   29.87    1.59
   8   1   5   30.72    1.57
   1   5   8   31.27    1.73
  -1   5  -8   31.27    1.71
   1   5   8   33.67    1.69
   8   1   5   30.46    1.73
  -5   8  -1   29.63    1.66
   5  -8   3   15.43    0.98
   5   8  -3   15.40    1.09
   8  -3   5   15.29    0.82
  -3   5   8   15.90    0.96
   3  -5   8   13.11    1.10
   5   8  -3   15.13    1.10
   8  -3   5   14.74    1.16
   8   3  -5   15.62    1.13
  -3  -5  -8   13.84    1.03
   3   5  -8   13.77    1.05
  -8   3   5   15.08    0.88
   8   3  -5   16.41    1.14
  -8  -3  -5   13.89    0.93
  -5   8   3   14.16    0.91
   3   5  -8   14.42    0.94
   3   5   8   14.65    0.98
  -5   8  -3   14.85    0.91
  -3   5  -8   14.47    0.95
   3   5   8   14.11    1.07
   8   3   5   16.50    0.96
   5   8   3   15.03    0.92
   8   3   5   15.36    1.03
   8   3   5   16.46    0.93
  -8   3  -5   14.68    0.90
  -3  -5   8   15.75    1.00
  -8   3  -5   16.06    0.85
  -3   5  -8   15.28    0.97
  -5   8  -3   15.85    0.99
   5   8   3   15.07    0.75
   8  -5   5   28.20    1.74
  -5   8   5   27.10    1.51
  -5  -8  -5   29.27    1.52
   8  -5   5   28.91    1.39
  -8  -5  -5   26.76    1.53
  -5  -5  -8   26.83    1.59
  -5   5   8   26.87    1.50
   5  -5   8   25.23    1.71
   5   5  -8   26.07    1.70
   5   8  -5   27.47    1.67
   8   5  -5   28.76    1.72
   8   5  -5   27.73    1.73
  -8   5   5   27.30    1.48
   5  -8   5   27.58    1.62
   5   8  -5   25.98    1.70
   5   5  -8   26.21    1.60
  -5   8  -5   27.97    1.49
   5   8   5   30.65    1.43
  -5   5  -8   29.54    1.52
  -5  -5   8   27.94    1.53
   5   8   5   27.39    1.38
  -8   5  -5   27.95    1.46
   8   5   5   26.73    1.54
   8   5   5   29.41    1.37
  -5   5  -8   26.54    1.53
  -5   8  -5   26.24    1.53
  -8   5  -5   26.20    1.50
   5   5   8   27.00    1.68
   5   5   8   27.95    1.56
   5   8  -7   27.58    1.60
   5   8  -7   24.12    1.64
  -5   8   7   23.84    1.42
   7   5  -8   23.27    1.59
  -8  -7  -5   23.78    1.59
  -5  -8  -7   26.57    1.52
   7   5  -8   22.66    1.63
  -8   7   5   25.58    1.42
  -7  -5  -8   23.88    1.47
   8  -7   5   24.55    1.63
  -7   5   8   23.50    1.40
   8   7  -5   25.68    1.69
   8   7  -5   25.73    1.66
   5  -8   7   26.64    1.63
   7  -5   8   25.71    1.70
  -7  -5   8   24.76    1.40
   5   8   7   25.19    1.34
  -5  -8   7   25.91    1.49
   8   7   5   25.03    1.21
  -8   7  -5   26.04    1.42
  -7   5  -8   27.36    1.39
  -5   8  -7   25.37    1.46
  -8   7  -5   25.81    1.44
   7   5   8   21.56    1.59
  -5   8  -7   24.71    1.41
  -7   5  -8   24.63    1.45
   7   5   8   25.45    1.45
   8   0   6  266.90   11.65
   6   8   0  239.97   11.83
   8   0  -6  244.14   11.92
   0   6  -8  268.90   11.71
   0   6  -8  264.29   11.87
   0   6   8  259.80   11.77
   8   0   6  273.08   11.96
  -8   0  -6  266.58   11.76
  -8   0   6  263.16   11.64
  -6   8   0  252.75   11.72
   0  -6   8  266.42   11.89
   6  -8   0  267.42   11.71
   6   8   0  261.70   11.88
  -8   2   6   17.86    0.99
   6  -8   2   18.06    1.08
  -6   8   2   17.26    1.04
   6   8  -2   17.92    1.21
   2  -6   8   17.57    1.22
   2   6  -8   16.90    1.03
  -2   6   8   17.40    1.05
   6   8  -2   16.62    1.20
   2   6  -8   14.98    1.18
   8   2  -6   17.14    1.24
   8  -2   6   17.70    1.28
  -8  -2  -6   17.54    1.08
   2   6  -8   18.35    0.93
   8  -2   6   17.76    0.92
   8   2  -6   18.05    1.27
  -8   2  -6   18.65    0.93
  -6   8  -2   17.51    1.10
  -8  -2   6   17.97    0.94
  -2   6  -8   17.56    1.07
   6   8   2   16.97    1.08
   2   6   8   18.23    1.09
   8  -2  -6   18.82    1.29
  -8   2  -6   16.82    1.05
   8   2   6   18.46    1.21
  -6   8  -2   17.29    1.03
  -2  -6   8   17.07    1.13
   6  -8  -2   18.51    0.97
   8   2   6   17.11    1.01
  -2   6  -8   19.66    1.15
   8   4  -6  156.69    7.59
   4  -6   8  144.13    7.55
  -4   6   8  155.36    7.38
  -8  -4  -6  159.08    7.41
   8   4  -6  158.78    7.61
  -6   8   4  164.37    7.38
   4   6  -8  159.97    7.44
   4   6  -8  156.74    7.58
  -4  -6  -8  163.27    7.49
  -6  -8  -4  168.27    7.35
   6  -8   4  160.63    7.47
   6   8  -4  157.37    7.54
   6   8  -4  152.16    7.58
  -8   4   6  161.35    7.33
   8  -4   6  178.21    7.65
  -4   6  -8  162.79    7.40
  -8  -4   6  161.19    7.30
   4   6   8  166.05    7.40
  -6   8  -4  160.86    7.37
  -6   8  -4  164.41    7.41
  -8   4  -6  167.05    7.30
   6   8   4  169.10    7.31
   8   4   6  157.45    7.51
   4   6   8  165.67    7.56
  -8   4  -6  151.24    7.36
  -4   6  -8  150.43    7.38
   6   8   4  167.45    7.18
  -4  -6   8  163.94    7.43
   8   4   6  167.86    7.34
  -8  -6  -6   88.09    3.97
  -8   6   6   86.67    3.91
   6  -8   6   75.89    4.04
   8   6  -6   84.25    4.17
   8   6  -6   73.57    4.11
   8  -6   6   83.66    4.14
   6   8  -6   77.58    4.08
   6   8  -6   75.70    4.13
  -6   6   8   79.33    3.90
  -6  -8  -6   78.65    3.95
  -6  -6  -8   83.12    4.00
  -6   8   6   81.02    3.91
   6   6  -8   85.01    4.17
   6  -6   8   72.99    4.10
   6   6  -8   81.56    4.07
   8   6   6   83.12    3.76
   6   6   8   82.04    3.89
  -6   8  -6   82.06    3.90
  -6   6  -8   81.53    3.89
   6   8   6   83.39    3.76
  -6  -6   8   81.49    3.92
  -6  -8   6   83.06    3.96
  -8   6  -6   82.55    3.87
  -6   8  -6   82.63    3.92
  -8  -6   6   84.30    3.89
  -8   6  -6   84.73    3.92
  -6   6  -8   78.96    3.91
  -1   7   8   24.93    1.41
   8  -1   7   25.78    1.66
   7  -8   1   28.88    1.44
   8   1  -7   23.22    1.58
  -8   1   7   26.17    1.33
   1   7  -8   26.83    1.31
   1   7  -8   25.33    1.56
  -7   8   1   25.79    1.39
  -8  -1  -7   26.16    1.46
   1  -7   8   23.49    1.50
   7   8  -1   24.57    1.54
   7   8  -1   24.46    1.56
   7   8   1   23.03    1.51
   7   8   1   24.59    1.46
   8  -1  -7   23.68    1.59
  -1  -7   8   23.01    1.48
   7  -8  -1   26.43    1.34
  -8   1  -7   26.16    1.45
   1   7   8   25.67    1.41
   8   1   7   23.45    1.61
  -7   8  -1   26.06    1.40
  -1   7  -8   25.70    1.52
  -7   8  -1   23.62    1.44
  -1   7  -8   25.57    1.40
  -8   3   7   19.30    1.08
   8   3  -7   18.45    1.33
   8   3  -7   18.60    1.37
  -7   8   3   18.95    1.12
   3   7  -8   19.20    1.15
  -8  -3  -7   18.07    1.18
   7  -8   3   19.41    1.22
   7   8  -3   18.55    1.31
   8  -3   7   20.21    1.41
   7   8  -3   16.11    1.30
   3  -7   8   19.88    1.33
  -3   7   8   18.46    1.14
   3   7  -8   18.50    1.28
  -3   7  -8   18.03    1.13
  -3  -7   8   19.04    1.20
   8   3   7   18.34    1.31
   8  -3  -7   20.56    1.36
   7   8   3   18.81    1.08
  -7   8  -3   16.95    1.14
  -8  -3   7   19.90    1.05
  -8   3  -7   16.48    1.12
  -8   3  -7   19.63    1.01
  -3   7  -8   19.99    1.20
  -7   8  -3   19.13    1.13
   8   3   7   16.89    1.17
   3   7   8   18.94    1.00
   3   7   8   16.68    1.09
   8   5  -7   19.28    1.46
  -8   5   7   22.37    1.25
  -7  -8  -5   20.93    1.28
  -8  -5  -7   24.11    1.36
   8  -5   7   21.98    1.52
  -7   8   5   24.42    1.31
  -5  -7  -8   21.10    1.37
   7  -8   5   20.66    1.40
   7   8  -5   23.05    1.52
   7   8  -5   21.14    1.52
  -5   7   8   21.66    1.26
   5  -7   8   19.18    1.46
   5   7  -8   21.12    1.38
   5   7  -8   20.42    1.49
   8   5  -7   22.26    1.55
   5   7   8   20.55    1.22
  -5   7  -8   20.95    1.27
  -5   7  -8   21.96    1.29
   7   8   5   22.04    1.06
  -7   8  -5   21.29    1.28
  -8   5  -7   22.84    1.22
  -5  -7   8   18.98    1.27
   8   5   7   22.04    1.23
  -7   8  -5   21.40    1.27
  -8  -5   7   20.88    1.21
  -8   5  -7   19.90    1.27
  -8  -7  -7   16.69    1.14
   7   8  -7   16.60    1.34
   7   7  -8   15.12    1.25
   8  -7   7   13.77    1.27
  -8   7   7   18.61    1.10
  -7  -8  -7   15.83    1.14
  -7   8   7   15.37    1.06
  -7  -7  -8   15.56    1.17
   7  -7   8   15.37    1.31
   8   7  -7   15.32    1.31
   8   7  -7   14.54    1.31
  -7   7   8   17.14    1.08
   7   8  -7   15.39    1.29
   7  -8   7   14.79    1.27
   7   7  -8   19.92    1.40
  -7   8  -7   16.24    1.10
  -7  -7   8   16.26    1.07
  -8   7  -7   16.12    1.09
  -7  -8   7   16.34    1.09
   7   7   8   16.53    1.01
  -7   8  -7   13.57    1.03
  -8  -7   7   16.81    1.07
   7   8   7   18.07    0.95
  -8   7  -7   16.81    1.07
  -7   7  -8   16.11    1.09
  -7   7  -8   17.65    1.09
   8   7   7   15.55    0.92
  -8   0  -8   15.91    1.04
  -8   0   8   14.61    0.86
  -8   8   0   15.28    0.95
   0  -8   8   14.11    1.06
   0   8  -8   15.40    0.90
   0   8  -8   12.98    1.06
   0   8   8   13.97    0.93
   8  -8   0   13.32    0.92
   8   0  -8   12.90    1.10
   8   0   8   14.06    1.22
   8   8   0   15.55    1.11
   8   8   0   13.35    0.99
  -8  -2  -8   -0.08    0.29
   8   8  -2    0.62    0.40
  -8   2   8    0.50    0.26
   8   2  -8    0.72    0.43
   8   2  -8    0.38    0.46
  -8   8   2    0.53    0.26
   8  -2   8    0.54    0.49
   8   8  -2    0.52    0.39
   2   8  -8   -0.31    0.33
  -2   8   8    0.84    0.26
   2  -8   8   -0.15    0.24
   2   8  -8    0.56    0.15
   8  -8   2    0.20    0.33
   2   8   8    0.49    0.25
   2   8   8    0.57    0.28
  -2   8  -8    0.30    0.32
   8  -2  -8    0.82    0.43
  -2  -8   8    0.48    0.33
  -8   8  -2    0.53    0.27
  -8   8  -2    0.18    0.30
   8   2   8    0.34    0.45
  -8   2  -8    1.38    0.38
  -2   8  -8    0.57    0.26
   8   8   2    3.98    0.59
   8   8   2    0.88    0.29
  -8  -4  -8    3.04    0.52
   8  -8   4    2.64    0.59
   8   8  -4    3.03    0.63
   8   8  -4    3.17    0.67
  -8   4   8    2.89    0.43
   4   8  -8    4.10    0.57
   8  -4   8    4.16    0.75
  -8   8   4    2.81    0.45
   4  -8   8    3.75    0.66
   8   4  -8    3.09    0.63
  -4   8   8    3.04    0.48
   4   8  -8    2.69    0.63
  -8   8  -4    4.06    0.51
  -4   8  -8    4.29    0.52
   4   8   8    3.31    0.44
  -8  -4   8    3.43    0.42
  -8   8  -4    3.39    0.49
  -4   8  -8    3.27    0.52
  -4  -8   8    2.93    0.50
   8   4   8    2.24    0.52
   8   4   8    3.23    0.52
  -8   4  -8    2.74    0.49
  -8   4  -8    4.38    0.43
  -8  -6  -8   35.07    1.90
  -6   8   8   37.37    1.87
   8   8  -6   28.56    2.04
   8   8  -6   30.72    2.07
  -8   6   8   33.82    1.81
   8   6  -8   37.46    2.15
   8  -8   6   30.76    2.02
  -8   8   6   34.34    1.82
  -6  -8  -8   31.81    1.92
   6   8  -8   30.98    2.05
   8  -6   8   34.14    2.10
   8   6  -8   30.04    2.03
   6   8  -8   32.61    2.01
   6  -8   8   29.58    2.02
  -8  -6   8   32.88    1.79
  -6  -8   8   34.13    1.88
   6   8   8   32.18    1.73
  -8   8  -6   34.10    1.82
  -6   8  -8   30.97    1.81
  -6   8  -8   36.59    1.87
  -8   8  -6   32.14    1.83
   8   6   8   35.66    1.78
  -8   6  -8   32.34    1.84
  -8   6  -8   34.17    1.78
   8   8   6   34.36    1.60
  -8  -8  -8   19.71    1.34
   8   8  -8   20.51    1.47
   8   8  -8   18.37    1.47
   8  -8   8   16.90    1.48
  -8   8   8   17.53    1.20
  -8   8  -8   18.13    1.19
  -8   8  -8   17.40    1.18
  -8  -8   8   18.55    1.21
   8   8   8   18.55    1.07
  -1   0  -9    0.02    0.24
  -1   0  -9    0.21    0.22
  -1   0   9    0.34    0.37
   0   9  -1   -0.05    0.13
   0   9  -1    0.10    0.24
   0   9   1    0.02    0.14
   0   9   1   -0.01    0.23
   1   0  -9    0.17    0.22
   1   0  -9   -0.14    0.26
   1   0   9   -0.41    0.30
   9  -1   0    0.26    0.20
   9   1   0    0.05    0.22
  -9  -1   0   -0.01    0.13
  -9   1   0    0.04    0.13
  -3   0  -9   -0.10    0.24
  -3   0  -9   -0.07    0.17
  -3   0   9    0.07    0.28
  -3   0   9   -0.36    0.20
  -9   3   0   -0.05    0.16
   0   9  -3   -0.23    0.17
   0   9   3    0.10    0.15
   0   9   3    0.01    0.23
   3   0  -9   -0.35    0.20
   3   0  -9    0.24    0.33
   3   0   9    0.17    0.32
   9  -3   0    0.19    0.13
   9   3   0    0.07    0.19
   9  -3   0   -0.08    0.24
   0   9  -3    0.16    0.15
   5   0  -9   -0.12    0.26
   9  -5   0    0.44    0.19
   9   5   0    0.07    0.20
   9   5   0    0.19    0.28
   5   0   9    0.00    0.44
  -9   5   0    0.10    0.20
  -5   0  -9    0.07    0.22
  -5   0   9    0.08    0.28
  -5   0   9    0.17    0.23
   0  -9   5   -0.13    0.23
   0   9  -5    0.16    0.16
   0   9  -5    0.52    0.32
   0   9   5    0.23    0.19
   0   9   5    0.15    0.29
  -9   7   0    0.19    0.19
   0   9  -7    0.39    0.29
  -7   0   9    0.41    0.24
   9   7   0    0.11    0.26
   7   0  -9   -0.37    0.28
  -7   0  -9    0.15    0.26
   0  -9   7    0.48    0.34
   0   9  -7   -0.25    0.20
   9   7   0    0.06    0.32
   0   9   7   -0.02    0.21
   9  -7   0    0.26    0.28
   7   0   9    0.08    0.37
   0  -1  -9    0.25    0.24
   9   0   1    0.18    0.16
  -9   0  -1    0.32    0.17
  -9   0   1    0.08    0.14
   0   1   9    0.17    0.37
  -1   9   0   -0.01    0.17
   0   1  -9    0.15    0.23
   0   1  -9    0.44    0.26
   0   1  -9    0.40    0.15
   1   9   0    0.23    0.13
   1   9   0    0.31    0.26
  -1   9   0   -0.11    0.12
   9   0  -1    0.26    0.25
   9   0   1    0.33    0.22
   0  -1   9    0.50    0.39
   0   1   9    0.11    0.27
   1   9  -2   30.31    1.66
   2   1  -9   31.65    1.58
   9   2  -1   28.53    1.65
   2  -1   9   30.48    1.80
  -2   1   9   34.20    1.75
  -2   1   9   29.34    1.66
  -9   2   1   30.75    1.52
  -2  -1  -9   31.90    1.68
  -9  -2  -1   32.04    1.49
   9  -2   1   32.03    1.63
   1   9  -2   31.90    1.47
   2   1  -9   33.47    1.71
  -1   9   2   29.02    1.53
  -1   9   2   30.20    1.63
   9  -2   1   31.84    1.52
   9   2   1   30.26    1.36
  -9   2  -1   28.96    1.53
   1   9   2   28.62    1.49
  -1   9  -2   29.18    1.51
   9  -2  -1   32.61    1.70
   9   2   1   28.62    1.36
  -2  -1   9   28.37    1.69
   1   9   2   28.92    1.61
  -1   9  -2   29.98    1.64
   2   1   9   34.20    1.88
  -2   1  -9   30.01    1.57
   9   2   1   28.64    1.62
  -2   1  -9   32.11    1.67
  -4   1   9   25.36    1.46
  -9   4   1   25.06    1.38
  -4  -1  -9   26.21    1.50
  -4   1   9   29.32    1.53
   9   4  -1   27.35    1.43
  -1   9   4   29.38    1.50
   1  -9   4   25.87    1.51
   4   1  -9   28.96    1.59
  -1   9   4   27.22    1.40
   4   1  -9   26.62    1.48
   1   9  -4   25.01    1.51
   9  -4   1   26.40    1.38
   9  -4   1   27.84    1.48
   9   4  -1   27.07    1.55
   1   9  -4   26.83    1.30
   4  -1   9   26.40    1.69
  -4   1  -9   24.17    1.48
  -4  -1   9   24.32    1.44
  -4  -1   9   25.55    1.48
  -4   1  -9   26.69    1.35
   4   1   9   26.94    1.68
   9   4   1   25.86    1.49
   1   9   4   26.54    1.37
   1   9   4   25.86    1.43
   9  -4  -1   28.25    1.56
  -1   9  -4   26.45    1.35
  -9   4  -1   25.67    1.40
   4  -1  -9   26.38    1.50
  -1   9  -4   26.12    1.49
   6   1  -9   28.09    1.64
   1   9  -6   29.38    1.39
   9   6  -1   29.12    1.57
   6  -1   9   31.30    1.86
  -6   1   9   28.74    1.51
   9  -6   1   24.72    1.49
   6   1  -9   28.32    1.71
   1   9  -6   27.44    1.64
  -6  -1  -9   28.25    1.62
  -9   6   1   30.35    1.51
   9   6  -1   24.81    1.59
  -1   9   6   27.38    1.49
   1  -9   6   27.74    1.62
   9   6   1   27.10    1.60
   9   6   1   26.70    1.43
   1   9   6   26.98    1.46
   1   9   6   27.09    1.51
  -1   9  -6   29.38    1.45
  -1   9  -6   28.42    1.60
  -6  -1   9   25.10    1.49
  -6  -1   9   26.87    1.48
  -9   6  -1   28.73    1.50
  -6   1  -9   27.50    1.59
   6  -1  -9   27.76    1.62
   6   1   9   26.54    1.80
  -1  -9   6   26.00    1.59
  -1   9   8   22.11    1.38
   1  -9   8   24.73    1.58
   9   8  -1   24.25    1.59
   8   1  -9   25.80    1.63
  -8   1   9   25.17    1.38
   9   8  -1   27.12    1.54
   1   9  -8   26.77    1.27
   8  -1   9   23.93    1.73
  -9   8   1   25.27    1.42
   9  -8   1   19.38    1.41
  -8  -1  -9   22.32    1.51
   1   9  -8   23.34    1.58
  -1  -9   8   25.83    1.57
   9   8   1   26.49    1.41
   8   1   9   24.99    1.75
   8  -1  -9   23.94    1.60
   1   9   8   23.62    1.41
   1   9   8   22.95    1.39
  -1   9  -8   26.74    1.39
  -9   8  -1   26.14    1.42
  -9   8  -1   25.67    1.50
   9   8   1   25.74    1.59
  -8   1  -9   26.45    1.52
  -1   9  -8   26.70    1.59
   9  -1   2    2.04    0.32
  -9  -1  -2    2.12    0.29
  -1   2   9    1.26    0.32
  -2   9   1    1.80    0.38
  -1   2   9    1.60    0.48
  -1  -2  -9    1.83    0.36
   1  -2   9    1.93    0.49
   9  -1   2    1.34    0.29
  -9   1   2    2.23    0.27
  -2   9   1    1.81    0.28
   1   2  -9    1.59    0.30
   1   2  -9    0.99    0.34
   2   9  -1    1.45    0.36
   1   2  -9    2.19    0.28
   9   1  -2    1.66    0.40
   2   9  -1    1.81    0.19
  -9  -1   2    2.35    0.24
  -1   2  -9    1.50    0.30
   2   9   1    1.97    0.35
   1   2   9    1.62    0.49
  -1   2  -9    1.73    0.20
   2   9   1    1.92    0.22
   1   2   9    2.21    0.43
  -2   9  -1    1.87    0.27
  -2   9  -1    1.48    0.36
  -1   2  -9    2.00    0.37
   9   1   2    1.76    0.30
  -9   1  -2    1.67    0.27
  -1  -2   9    0.64    0.38
   9   1   2    1.77    0.33
   9  -1  -2    1.69    0.36
  -3   2   9   20.74    1.24
   2   9  -3   20.76    1.27
   9   3  -2   21.44    1.31
   3  -2   9   20.37    1.36
   3   2  -9   22.12    1.21
   3   2  -9   21.82    1.32
   2  -9   3   22.01    1.25
  -3  -2  -9   18.94    1.22
  -9   3   2   22.79    1.14
   9  -3   2   20.80    1.17
   2   9  -3   20.83    0.99
  -9  -3  -2   20.46    1.09
  -2   9   3   21.31    1.15
  -3   2   9   20.07    1.28
  -2   9   3   20.95    1.23
   9  -3   2   20.53    1.17
  -3  -2   9   17.85    1.26
  -2   9  -3   20.93    1.25
   3   2   9   21.95    1.32
   9  -3  -2   20.08    1.31
   2   9   3   21.56    1.19
   9   3   2   20.07    1.22
   2   9   3   21.31    1.08
  -9   3  -2   20.22    1.13
   9   3   2   21.11    0.93
  -3   2  -9   20.66    1.16
   3   2   9   20.15    1.45
  -2   9  -3   21.39    1.12
  -3   2  -9   19.65    1.25
   9  -5   2   14.70    1.03
  -5  -2  -9   17.71    1.10
  -5   2   9   14.21    0.95
  -9   5   2   15.26    0.93
   9   5  -2   14.07    1.02
   2  -9   5   15.85    1.07
   5   2  -9   17.14    1.09
   5   2  -9   15.95    1.17
   9  -5   2   17.43    1.01
   5  -2   9   16.18    1.25
   2   9  -5   16.75    1.10
   2   9  -5   15.98    0.75
  -2   9   5   16.26    0.97
  -5   2   9   16.68    1.00
   9   5  -2   15.48    1.13
  -2  -9   5   16.79    1.08
  -2   9  -5   16.19    1.04
  -9   5  -2   16.67    0.98
  -5  -2   9   14.20    1.02
   5   2   9   13.53    1.24
   2   9   5   17.36    0.99
  -5  -2   9   16.57    0.98
   2   9   5   16.38    0.92
  -5   2  -9   15.71    1.08
  -2   9  -5   15.88    0.92
   9   5   2   15.24    1.06
  -5   2  -9   16.20    0.92
  -9   7   2   11.23    0.77
  -7   2   9    9.42    0.73
   9  -7   2    8.31    0.84
   2  -9   7    8.63    0.86
   2   9  -7   11.38    0.97
  -7  -2  -9    8.95    0.89
   7   2  -9    9.59    1.06
   9   7  -2   10.24    1.02
   7  -2   9   11.25    1.16
   7   2  -9   10.74    0.92
  -2   9   7   10.74    0.77
   9   7  -2   10.48    0.89
  -7  -2   9    8.75    0.75
   9   7   2    9.92    0.89
  -2  -9   7    9.39    0.84
   2   9   7   11.63    0.76
  -2   9  -7   10.45    0.75
  -9   7  -2   11.00    0.78
   7  -2  -9   11.25    0.94
   7   2   9   10.15    1.14
   9   7   2   10.72    0.66
  -2   9  -7   11.65    0.90
   2   9   7   10.60    0.72
  -9   7  -2   11.28    0.82
  -7   2  -9   11.27    0.84
   3   9   0   -0.03    0.25
   0   3  -9    0.11    0.11
   3   9   0    0.04    0.08
   9   0  -3    0.10    0.22
   0   3   9   -0.35    0.35
   9   0   3    0.24    0.19
   0   3  -9    0.23    0.22
   0   3  -9    0.27    0.27
   0   3   9    0.12    0.28
  -3   9   0    0.18    0.17
  -3   9   0   -0.04    0.19
   0  -3   9   -0.11    0.25
  -9   0  -3   -0.03    0.15
  -9   0   3   -0.02    0.11
   9   0   3   -0.01    0.21
  -2   3   9    9.93    0.82
   2   3  -9    9.73    0.80
  -3   9   2    9.66    0.65
  -2  -3  -9    9.37    0.78
   3  -9   2   10.28    0.73
  -3   9   2   10.06    0.76
  -2   3   9   10.15    0.77
  -9   2   3    9.73    0.61
   2   3  -9   10.27    0.67
   2   3  -9    9.69    0.65
   2  -3   9    9.80    0.91
   9   2  -3    8.93    0.80
  -9  -2  -3    9.13    0.63
   3   9  -2    9.84    0.77
   9  -2   3    9.37    0.67
   9  -2   3    9.11    0.72
   2   3   9    8.07    0.94
   3   9   2    9.24    0.69
   9   2   3   10.02    0.71
  -2   3  -9    9.64    0.72
   9  -2  -3    9.39    0.83
  -2  -3   9    9.35    0.80
  -3   9  -2    8.71    0.62
  -3   9  -2   10.40    0.73
  -2   3  -9   10.04    0.75
   2   3   9    8.61    0.86
  -9   2  -3    9.30    0.64
   3   9   2    9.80    0.55
   9   2   3    9.39    0.72
   9  -4   3   36.83    1.77
   3   9  -4   34.72    1.93
   9  -4   3   34.97    1.87
   4   3  -9   35.56    1.96
  -3   9   4   34.34    1.78
   9   4  -3   39.14    1.93
  -4   3   9   35.43    1.79
  -4   3   9   34.49    1.82
   4   3  -9   37.28    1.87
   3  -9   4   34.66    1.87
   4  -3   9   35.02    2.01
  -9  -4  -3   32.87    1.73
   9   4  -3   33.93    1.93
  -9   4   3   32.88    1.73
  -4  -3  -9   34.84    1.89
  -9   4  -3   36.02    1.77
  -4   3  -9   32.01    1.84
  -3   9  -4   33.43    1.74
  -4  -3   9   34.90    1.86
   4   3   9   32.74    2.06
  -3   9  -4   33.17    1.85
   9   4   3   34.01    1.56
   9   4   3   34.63    1.85
   4   3   9   31.45    1.90
   9  -4  -3   32.63    1.94
  -4   3  -9   33.56    1.77
   3   9   4   35.24    1.78
   3   9   4   34.23    1.68
   6   3  -9   32.27    1.83
   9  -6   3   29.06    1.73
   9  -6   3   29.92    1.60
   9   6  -3   30.94    1.79
   3   9  -6   27.15    1.77
   9   6  -3   29.54    1.81
  -9   6   3   29.66    1.60
   3  -9   6   31.82    1.77
   6   3  -9   31.31    1.77
  -3   9   6   28.96    1.62
  -6   3   9   30.91    1.63
  -6  -3  -9   31.09    1.71
   6  -3   9   30.16    1.90
   9   6   3   31.20    1.73
   3   9   6   31.83    1.58
  -6  -3   9   30.97    1.65
  -9   6  -3   31.85    1.65
   6   3   9   25.16    1.87
  -3   9  -6   29.73    1.58
  -3  -9   6   30.43    1.72
  -9   6  -3   28.86    1.61
   6   3   9   28.62    1.73
  -6   3  -9   30.77    1.72
  -6   3  -9   28.90    1.55
  -3   9  -6   29.91    1.70
   3   9   6   29.46    1.55
   9  -8   3   15.37    1.22
   8  -3   9   19.35    1.44
  -9   8   3   18.31    1.09
  -8  -3  -9   16.70    1.18
   3  -9   8   16.69    1.28
   8   3  -9   16.15    1.27
   3   9  -8   16.29    1.31
   8   3  -9   19.16    1.42
   9   8  -3   16.29    1.30
   9   8  -3   19.34    1.34
  -3   9   8   16.46    1.10
  -8   3   9   16.57    1.07
  -3   9  -8   17.76    1.21
  -9   8  -3   18.90    1.14
   3   9   8   16.54    1.07
  -8   3  -9   16.11    1.13
   8  -3  -9   17.72    1.29
  -3   9  -8   16.95    1.08
  -3  -9   8   17.36    1.21
   8   3   9   16.77    1.41
  -9   8  -3   19.52    1.16
   8   3   9   18.27    1.21
   9   8   3   18.40    1.26
   1  -4   9   19.32    1.37
  -4   9   1   21.53    1.21
  -1   4   9   22.89    1.36
  -1   4   9   22.00    1.32
   1   4  -9   20.50    1.35
   4  -9   1   23.39    1.26
  -4   9   1   20.29    1.30
   9  -1   4   23.44    1.33
   9  -1   4   22.88    1.21
   1   4  -9   21.88    1.20
  -9   1   4   22.31    1.15
  -1  -4  -9   20.47    1.34
  -9  -1  -4   23.47    1.22
   1   4  -9   23.38    1.15
   9   1  -4   22.93    1.43
   4   9  -1   21.99    1.33
   9   1   4   22.43    1.23
   4   9   1   21.57    1.28
  -4   9  -1   22.16    1.21
  -4   9  -1   23.30    1.33
   1   4   9   22.79    1.44
   9  -1  -4   22.33    1.43
  -9   1  -4   21.09    1.20
  -1   4  -9   22.72    1.33
   1   4   9   19.50    1.32
  -1  -4   9   21.74    1.36
   9   1   4   22.46    1.30
   4   9   1   23.83    1.01
  -1   4  -9   21.58    1.26
   9   3  -4   25.05    1.49
   4   9  -3   20.36    1.44
  -4   9   3   24.96    1.34
   9  -3   4   25.37    1.50
   9  -3   4   25.47    1.30
   9   3  -4   24.96    1.54
   3  -4   9   21.16    1.54
  -3   4   9   25.35    1.38
   3   4  -9   25.36    1.49
  -3  -4  -9   27.49    1.50
   3   4  -9   25.23    1.36
   4  -9   3   28.02    1.44
  -9  -3  -4   24.17    1.32
  -3   4   9   23.55    1.37
  -9   3   4   24.58    1.29
   3   4   9   23.82    1.59
   9  -3  -4   24.81    1.56
   4   9   3   23.94    1.19
   9   3   4   25.32    1.38
  -9   3  -4   23.41    1.32
  -9   3  -4   24.14    1.27
  -3  -4   9   25.31    1.47
  -4   9  -3   23.61    1.31
  -3   4  -9   24.31    1.38
  -4   9  -3   23.54    1.41
   3   4   9   21.20    1.44
  -3   4  -9   24.41    1.42
   4   9   3   24.39    1.35
   9   3   4   23.65    1.24
   4   9  -5   23.47    1.56
   5   4  -9   26.15    1.62
   4   9  -5   24.95    1.59
   9  -5   4   24.67    1.58
  -4   9   5   28.42    1.44
   4  -9   5   23.97    1.49
   5  -4   9   24.23    1.61
   5   4  -9   24.76    1.49
   9   5  -4   26.77    1.62
   9   5  -4   26.19    1.59
   9  -5   4   25.97    1.34
  -9  -5  -4   24.11    1.41
  -5   4   9   25.72    1.43
  -5  -4  -9   27.28    1.52
  -9   5   4   27.17    1.39
  -9   5  -4   25.07    1.40
   4   9   5   24.37    1.35
  -5  -4   9   26.10    1.46
   5   4   9   21.84    1.49
  -4   9  -5   24.90    1.37
  -4   9  -5   26.92    1.49
   5   4   9   24.27    1.68
  -5   4  -9   24.44    1.39
  -9   5  -4   25.08    1.36
   4   9   5   25.41    1.29
   9   5   4   23.56    1.45
   9   5   4   25.67    1.18
  -5   4  -9   24.28    1.48
   4   9  -7   24.91    1.71
   7   4  -9   27.95    1.80
   9   7  -4   28.52    1.79
   9   7  -4   27.42    1.78
  -4   9   7   26.27    1.55
   4  -9   7   28.34    1.74
   4   9  -7   27.51    1.68
   9  -7   4   29.57    1.51
   7  -4   9   31.87    1.90
   9  -7   4   28.28    1.72
   7   4  -9   29.82    1.75
  -7   4   9   28.10    1.56
  -9   7   4   26.48    1.53
  -7  -4  -9   26.90    1.62
  -4   9  -7   29.70    1.65
  -7   4  -9   28.12    1.64
  -4  -9   7   28.44    1.65
   7   4   9   26.58    1.64
  -7  -4   9   28.60    1.56
  -4   9  -7   26.61    1.52
   4   9   7   25.88    1.46
  -9   7  -4   30.02    1.59
  -7   4  -9   28.19    1.49
  -9   7  -4   28.74    1.57
   9   7   4   26.62    1.62
   7   4   9   27.10    1.85
   0   5   9    0.19    0.31
   5   9   0    0.35    0.33
   9   0   5   -0.14    0.27
   0  -5   9    0.20    0.34
   9   0  -5   -0.21    0.23
   0   5   9   -0.09    0.19
  -9   0  -5    0.02    0.20
   9   0   5    0.08    0.19
  -9   0   5   -0.15    0.14
  -5   9   0   -0.12    0.18
  -5   9   0   -0.22    0.28
   0   5  -9   -0.17    0.21
   5  -9   0    0.01    0.17
   0   5  -9    0.15    0.31
   5   9  -2    3.59    0.60
   5   9  -2    2.96    0.53
   9  -2   5    4.16    0.61
  -9  -2  -5    2.94    0.42
   2   5  -9    3.13    0.57
  -2   5   9    3.94    0.50
   2   5  -9    3.42    0.37
   2   5  -9    3.78    0.42
   5  -9   2    3.60    0.47
  -2  -5  -9    3.51    0.52
   9  -2   5    4.40    0.41
  -2   5   9    3.11    0.46
   2  -5   9    3.28    0.61
  -5   9   2    3.03    0.40
  -9   2   5    4.00    0.40
   9   2  -5    3.67    0.58
   5   9   2    4.18    0.52
   2   5   9    3.36    0.60
  -2   5  -9    3.57    0.52
  -9   2  -5    3.96    0.37
   2   5   9    3.57    0.53
  -9  -2   5    3.32    0.41
  -9   2  -5    4.17    0.47
   9  -2  -5    3.16    0.56
  -5   9  -2    3.32    0.50
   9   2   5    3.69    0.55
  -5   9  -2    3.47    0.41
  -2   5  -9    2.90    0.46
  -2  -5   9    4.84    0.60
   9   2   5    3.35    0.42
   5   9  -4   31.09    1.85
  -4   5   9   30.39    1.69
  -9  -4  -5   29.35    1.67
  -9   4   5   31.18    1.63
   9  -4   5   31.67    1.56
   9   4  -5   30.60    1.85
   9  -4   5   32.40    1.90
   4   5  -9   32.04    1.73
  -5   9   4   27.59    1.64
  -4  -5  -9   31.47    1.76
   5  -9   4   33.60    1.77
   9   4  -5   33.75    1.87
   4   5  -9   30.30    1.85
   5   9  -4   29.83    1.85
   4  -5   9   25.78    1.85
   9   4   5   31.88    1.70
  -4  -5   9   31.66    1.74
  -4   5  -9   31.24    1.70
  -5   9  -4   31.07    1.64
   9   4   5   33.00    1.56
  -5   9  -4   30.69    1.72
   4   5   9   29.98    1.76
  -4   5  -9   31.11    1.73
   4   5   9   30.91    1.91
   5   9   4   32.45    1.50
  -9   4  -5   31.13    1.67
  -9   4  -5   30.29    1.59
   5   9   4   32.99    1.65
   6   5  -9   38.70    2.12
   6  -5   9   32.93    2.19
   9  -6   5   39.14    2.18
  -9   6   5   37.23    1.95
   6   5  -9   37.16    2.20
   9   6  -5   35.95    2.20
   5  -9   6   39.03    2.14
  -5   9   6   36.05    1.98
  -6   5   9   35.42    1.97
   5   9  -6   37.93    2.16
  -6  -5  -9   38.04    2.06
   5   9  -6   38.35    2.22
   9   6  -5   35.35    2.17
  -6   5  -9   38.06    1.94
  -6   5  -9   37.70    2.04
  -5  -9   6   40.58    2.08
   5   9   6   39.64    1.85
   9   6   5   37.23    1.74
  -6  -5   9   37.00    1.99
  -5   9  -6   36.05    1.94
   6   5   9   38.18    2.27
   6   5   9   34.14    2.03
  -9   6  -5   37.29    1.93
  -5   9  -6   37.60    2.03
  -9   6  -5   39.04    2.00
  -5   9   8   18.02    1.13
   9   8  -5   16.35    1.38
  -8  -5  -9   18.97    1.22
   8   5  -9   19.14    1.44
   8   5  -9   16.19    1.32
   5  -9   8   18.33    1.37
   8  -5   9   19.47    1.46
  -8   5   9   15.90    1.11
   9  -8   5   17.01    1.32
   5   9  -8   18.62    1.29
   5   9  -8   15.60    1.35
   9   8  -5   16.54    1.40
  -9   8   5   18.74    1.16
  -9   8  -5   17.63    1.16
  -8   5  -9   15.99    1.17
   8   5   9   16.51    1.17
  -9   8  -5   18.14    1.15
   8   5   9   18.32    1.44
  -5   9  -8   17.81    1.20
  -8  -5   9   16.87    1.11
  -5  -9   8   18.31    1.23
  -5   9  -8   18.58    1.16
   5   9   8   18.51    1.08
   6  -9   1   38.90    2.01
   6   9  -1   40.26    2.20
   1   6  -9   39.91    1.92
  -9  -1  -6   38.21    2.03
   9   1  -6   36.28    2.22
  -9   1   6   39.50    1.93
  -1   6   9   38.57    2.07
   1   6  -9   42.64    1.95
  -6   9   1   37.62    1.99
   1  -6   9   40.35    2.22
   9  -1   6   38.54    2.21
   9  -1   6   39.63    1.91
   6   9  -1   39.77    2.17
   1   6  -9   36.27    2.14
  -6   9  -1   38.26    2.08
  -9   1  -6   37.86    2.01
   6  -9  -1   40.63    1.97
   1   6   9   38.59    2.15
   1   6   9   39.61    2.08
  -6   9  -1   37.07    1.99
   6   9   1   41.06    2.12
  -1  -6   9   41.03    2.18
  -1   6  -9   40.45    2.02
   9   1   6   40.92    1.96
  -1   6  -9   38.29    2.13
   9   1   6   39.62    2.19
   9  -1  -6   35.10    2.21
  -9   3   6   21.45    1.18
   9  -3   6   21.48    1.47
   6   9  -3   18.13    1.38
  -6   9   3   20.68    1.23
  -3  -6  -9   21.20    1.34
   9   3  -6   23.16    1.50
  -9  -3  -6   20.57    1.27
   3   6  -9   24.22    1.28
   3   6  -9   20.75    1.39
   6  -9   3   20.37    1.28
   6   9  -3   21.94    1.45
   3  -6   9   18.90    1.45
  -3   6   9   19.50    1.23
   9   3  -6   22.36    1.48
  -9   3  -6   22.26    1.25
   9   3   6   20.70    1.37
  -3  -6   9   19.62    1.31
   6   9   3   22.69    1.26
  -9  -3   6   20.92    1.12
  -6   9  -3   21.53    1.30
   9   3   6   21.25    1.22
   9   3   6   21.24    1.23
  -3   6  -9   20.33    1.30
   6  -9  -3   22.15    1.14
  -3   6  -9   21.48    1.29
   3   6   9   22.40    1.46
   3   6   9   20.71    1.29
  -6   9  -3   22.46    1.23
   9  -3  -6   20.20    1.46
  -9   3  -6   21.05    1.12
   6   9  -5   28.13    1.80
   9  -5   6   32.87    1.90
   9   5  -6   26.11    1.84
   9   5  -6   31.35    1.92
   5  -6   9   26.65    1.87
  -6   9   5   29.82    1.65
  -5  -6  -9   32.44    1.78
  -5   6   9   30.02    1.65
  -9  -5  -6   29.29    1.67
  -9   5   6   29.08    1.61
   6   9  -5   28.30    1.86
   5   6  -9   29.38    1.82
   5   6  -9   31.00    1.76
   6  -9   5   29.17    1.76
   5   6   9   29.12    1.69
   6   9   5   30.99    1.46
   5   6   9   28.79    1.84
  -6   9  -5   28.76    1.62
  -5  -6   9   31.15    1.70
  -5   6  -9   28.03    1.67
  -9   5  -6   29.90    1.65
   9   5   6   28.38    1.50
  -6   9  -5   29.58    1.68
  -9  -5   6   30.52    1.58
  -5   6  -9   35.33    1.71
  -9   5  -6   30.05    1.58
  -6   9   7   21.00    1.28
  -9   7   6   21.16    1.28
  -7   6   9   18.80    1.27
  -7  -6  -9   20.40    1.35
   9  -7   6   20.98    1.50
   9   7  -6   18.38    1.53
   9   7  -6   20.57    1.56
   7   6  -9   22.50    1.52
   6   9  -7   21.72    1.50
   6   9  -7   22.71    1.58
   7   6  -9   23.19    1.50
   6  -9   7   19.32    1.46
   7  -6   9   22.94    1.60
  -9   7  -6   21.16    1.26
   9   7   6   21.35    1.06
  -6  -9   7   19.62    1.32
   6   9   7   20.46    1.15
  -7  -6   9   21.32    1.30
  -7   6  -9   20.12    1.33
   7   6   9   21.76    1.32
  -7   6  -9   22.34    1.28
  -6   9  -7   22.04    1.34
  -9   7  -6   20.71    1.28
  -6   9  -7   22.15    1.29
  -7   9   0   -0.15    0.32
   7   9   0    0.06    0.30
   0   7  -9   -0.02    0.35
   7   9   0    0.25    0.37
   0   7  -9    0.09    0.21
  -7   9   0   -0.17    0.22
   7  -9   0   -0.08    0.21
   0  -7   9    0.11    0.35
   9   0  -7   -0.34    0.34
   9   0   7    0.19    0.40
  -9   0  -7    0.62    0.30
   0   7   9    0.09    0.19
  -2   7   9    5.36    0.61
   2  -7   9    4.36    0.66
   2   7  -9    5.42    0.54
  -7   9   2    4.77    0.55
   7  -9   2    5.53    0.62
   7   9  -2    5.04    0.73
   9   2  -7    4.58    0.68
  -9   2   7    4.19    0.47
   9  -2   7    4.52    0.76
  -9  -2  -7    4.89    0.61
   7   9  -2    4.66    0.71
   2   7  -9    4.68    0.71
   2   7  -9    5.40    0.39
   2   7   9    5.17    0.58
   9  -2  -7    5.21    0.76
  -7   9  -2    4.42    0.59
  -7   9  -2    3.65    0.49
  -9   2  -7    4.51    0.55
   9   2   7    5.66    0.75
  -2   7  -9    4.13    0.61
   7   9   2    4.69    0.58
  -2   7  -9    4.68    0.57
  -2  -7   9    3.99    0.61
  -9   4   7   19.60    1.13
   9   4  -7   20.18    1.45
  -4   7   9   20.69    1.22
   4  -7   9   16.37    1.36
   4   7  -9   20.49    1.25
  -7   9   4   18.71    1.17
  -9  -4  -7   18.46    1.21
   7  -9   4   17.66    1.27
   7   9  -4   19.43    1.36
   7   9  -4   18.62    1.41
   9   4  -7   15.97    1.37
   4   7  -9   20.05    1.41
   9  -4   7   20.48    1.45
  -4  -7  -9   17.25    1.27
  -7   9  -4   20.53    1.18
  -7   9  -4   17.82    1.20
  -4   7  -9   19.16    1.23
  -9   4  -7   18.73    1.06
   9  -4  -7   19.07    1.40
  -4  -7   9   17.77    1.22
   9   4   7   19.88    1.36
  -9  -4   7   19.55    1.08
  -9   4  -7   18.51    1.18
   4   7   9   18.57    1.18
  -4   7  -9   20.07    1.21
   9   4   7   19.38    1.15
  -7  -9  -6   27.05    1.92
  -9  -6  -7   29.88    1.71
   7  -9   6   28.78    1.84
  -6   7   9   30.01    1.67
   9   6  -7   27.73    1.93
  -7   9   6   29.45    1.68
   9  -6   7   29.51    1.91
   9   6  -7   25.44    1.90
   6  -7   9   28.04    1.93
   6   7  -9   29.80    1.92
  -6  -7  -9   29.78    1.78
   7   9  -6   29.44    1.92
   7   9  -6   28.24    1.92
   6   7  -9   30.61    1.81
  -9   6   7   32.23    1.68
   6   7   9   31.24    1.70
  -9   6  -7   28.93    1.69
   9   6   7   32.82    1.55
  -7   9  -6   29.28    1.67
  -6   7  -9   30.58    1.72
  -9  -6   7   27.73    1.61
   7   9   6   31.06    1.47
  -6  -7   9   29.39    1.72
  -6   7  -9   30.45    1.69
  -7   9  -6   30.98    1.70
  -9   6  -7   31.07    1.63
   9  -8   7    7.08    0.97
   9   8  -7    9.20    1.11
  -8   7   9    7.75    0.78
   7   9  -8    6.77    0.99
  -7  -9  -8    9.91    0.98
   8   7  -9    8.48    1.01
   8   7  -9    6.34    0.93
  -7   9   8    5.83    0.71
   7  -9   8    6.42    0.96
  -9   8   7    7.49    0.78
   7   9  -8    7.36    0.97
   9   8  -7    6.81    1.02
  -8  -7  -9    8.17    0.89
   8  -7   9    6.62    1.00
   8   7   9    8.81    0.70
  -7   9  -8    8.39    0.82
   7   9   8    7.86    0.62
  -8   7  -9    6.17    0.77
   9   8   7    7.75    0.52
  -7  -9   8    9.34    0.85
  -9   8  -7    8.47    0.81
  -7   9  -8    7.51    0.80
  -9  -8   7    8.66    0.74
  -9   8  -7    8.91    0.85
  -8  -7   9    8.31    0.75
  -8   7  -9    8.79    0.73
  -8   9   1   16.06    1.02
   1  -8   9   17.12    1.23
   1   8  -9   13.26    1.17
  -1   8   9   14.25    1.01
   8   9  -1   14.02    1.18
   9   1  -8   16.76    1.28
   8   9  -1   17.01    1.24
  -9  -1  -8   15.39    1.10
   9  -1   8   14.93    1.30
   8  -9   1   16.40    1.07
   1   8  -9   17.81    0.91
   8  -9  -1   16.63    1.26
   8   9   1   15.88    1.19
  -1   8  -9   16.60    1.19
  -1   8  -9   16.33    1.00
   1   8   9   14.83    1.03
  -9   1  -8   15.14    1.08
  -8   9  -1   16.23    1.03
  -8   9  -1   14.86    1.10
   9   1   8   15.85    1.30
   8   9   1   15.22    1.09
  -1  -8   9   15.15    1.16
   9  -1  -8   13.77    1.21
   9  -3   8   13.15    1.26
   8  -9   3   14.40    1.04
   8   9  -3   11.92    1.22
   3   8  -9   13.73    1.16
   3  -8   9   13.25    1.15
   8   9  -3   11.42    1.18
   9   3  -8   12.54    1.16
  -9   3   8   13.02    0.88
  -9  -3  -8   13.82    1.02
   3   8  -9   15.42    0.99
  -8   9   3   13.08    0.93
  -3   8   9   10.96    0.89
   9   3  -8   14.81    1.25
  -3   8  -9   15.28    0.98
   3   8   9   12.63    0.92
   9   3   8   14.73    1.21
  -3   8  -9   14.31    1.05
  -3  -8   9   14.39    1.06
   9   3   8   13.89    1.00
  -8   9  -3   13.34    0.94
   9  -3  -8   12.20    1.22
  -8   9  -3   16.16    1.03
  -9   3  -8   12.93    0.97
   9  -5   8   14.53    1.28
  -9   5   8   15.74    1.01
   8   9  -5   16.08    1.33
   8   9  -5   15.59    1.31
   9   5  -8   16.23    1.26
   9   5  -8   15.78    1.34
  -9  -5  -8   12.35    1.03
   5   8  -9   17.21    1.18
   5   8  -9   15.86    1.30
   5  -8   9   13.08    1.25
   8  -9   5   14.58    1.18
  -5   8   9   14.64    1.01
  -8   9   5   15.63    1.05
  -8   9  -5   15.63    1.07
  -5   8  -9   15.82    1.07
  -5   8  -9   14.59    1.07
  -5  -8   9   15.65    1.13
   5   8   9   16.57    1.03
  -9  -5   8   14.40    0.95
  -9   5  -8   13.91    1.01
   9   5   8   16.48    1.04
  -8   9  -5   14.94    1.04
  -7  -8  -9    7.89    0.88
   9   7  -8    8.27    1.03
  -8   9   7    6.93    0.75
   9  -7   8    6.21    0.94
   9   7  -8    5.99    0.95
  -9  -7  -8    8.05    0.88
   7   8  -9    8.35    1.03
  -7   8   9    5.68    0.71
   8  -9   7    5.76    0.89
  -9   7   8    6.81    0.74
   8   9  -7    8.14    1.06
   7  -8   9    6.49    0.98
   7   8  -9    7.93    0.96
   8   9  -7    7.20    1.02
   9   7   8    8.93    0.63
  -7  -8   9    7.78    0.74
  -7   8  -9    6.41    0.75
  -7   8  -9    7.40    0.75
  -9   7  -8    5.82    0.70
  -8   9  -7    6.49    0.75
  -8   9  -7    7.92    0.81
  -9  -7   8    6.96    0.66
   7   8   9    8.02    0.67
  -9   7  -8    8.31    0.71
   8   9   7    7.95    0.52
  -8  -9   7    6.76    0.76
  -9   0  -9   -0.14    0.34
  -9   9   0    0.13    0.27
   0  -9   9    0.25    0.30
   0   9  -9    0.18    0.24
   0   9  -9   -0.29    0.33
   0   9   9   -0.15    0.25
   9   0  -9   -0.59    0.35
   9   0   9    0.23    0.49
   9   9   0    0.49    0.35
   9   9   0    0.26    0.35
  -9  -2  -9    4.31    0.66
   9   2  -9    4.88    0.78
  -9   2   9    5.62    0.59
   9   9  -2    4.70    0.71
   9   9  -2    4.15    0.68
  -9   9   2    5.31    0.60
   2  -9   9    4.45    0.71
   9  -2   9    5.00    0.86
   2   9  -9    5.08    0.78
  -2   9   9    5.16    0.63
   9  -9   2    4.21    0.67
  -2   9  -9    5.39    0.73
   2   9   9    4.44    0.57
  -2  -9   9    4.35    0.67
   9  -2  -9    4.43    0.74
  -2   9  -9    4.53    0.57
  -9   2  -9    3.87    0.62
   9   2   9    5.23    0.86
  -9   9  -2    4.39    0.55
  -9   9  -2    5.17    0.65
  -9  -4  -9   21.65    1.42
   9   9  -4   22.34    1.59
  -9   4   9   22.29    1.33
   9   4  -9   27.84    1.75
   4   9  -9   19.50    1.52
  -9   9   4   22.92    1.39
   9   4  -9   20.49    1.56
   9   9  -4   19.68    1.56
   9  -4   9   24.63    1.70
  -4   9   9   24.51    1.42
   4  -9   9   21.09    1.54
   4   9  -9   25.28    1.48
   9  -9   4   20.85    1.50
   4   9   9   21.85    1.33
  -9   9  -4   22.84    1.40
   9  -4  -9   22.17    1.57
  -4   9  -9   23.66    1.48
  -4  -9   9   25.59    1.52
  -9   9  -4   22.05    1.37
   9   4   9   23.02    1.68
   9   4   9   21.63    1.41
  -9   4  -9   23.04    1.44
  -4   9  -9   22.23    1.39
  -9  -6  -9   17.23    1.19
   9   9  -6   16.51    1.43
   9   6  -9   17.81    1.42
  -9   6   9   15.63    1.11
   9  -9   6   14.64    1.32
   9   9  -6   15.82    1.46
  -9   9   6   17.55    1.16
   9   6  -9   16.97    1.37
   9  -6   9   18.40    1.45
   6   9  -9   16.46    1.39
  -6   9   9   16.88    1.16
   6  -9   9   14.39    1.39
   6   9  -9   19.02    1.35
  -6   9  -9   15.98    1.18
   6   9   9   16.46    1.08
  -9   9  -6   18.64    1.20
  -6   9  -9   15.19    1.13
  -9   6  -9   18.20    1.21
  -6  -9   9   16.04    1.20
   9   6   9   18.12    1.13
  -9   9  -6   17.04    1.16
  -9  -6   9   17.47    1.12
   9   8  -9    9.06    1.13
  -9  -8  -9    8.37    0.91
  -8   9   9    8.26    0.89
   9   9  -8    7.96    1.12
   9   9  -8    9.62    1.17
  -9   8   9    7.24    0.84
   9   8  -9    6.87    1.06
   9  -9   8    8.45    1.13
  -9   9   8    8.45    0.88
  -8  -9  -9    8.68    0.99
   8   9  -9    8.46    1.08
   9  -8   9    8.55    1.14
   8   9  -9   10.36    1.17
   8  -9   9    8.99    1.16
  -9  -8   9    7.54    0.81
  -8   9  -9    9.72    0.93
  -8  -9   9    8.58    0.92
   8   9   9    8.67    0.69
  -9   9  -8    8.79    0.88
  -8   9  -9    8.05    0.88
  -9  -9   8    7.74    0.84
  -9   9  -8    7.66    0.84
   9   8   9    9.23    0.69
  -9   8  -9    9.71    0.94
  -9   8  -9    9.16    0.86
 -10   0   0  123.20    5.64
   0   0 -10  126.97    5.64
   0   0 -10  123.57    5.78
   0   0 -10  129.47    5.77
   0   0  10  133.75    5.94
   0  10   0  121.31    5.63
   0  10   0  118.36    5.79
  10   0   0  119.63    5.79
   2   0 -10  165.13    7.25
   2   0 -10  167.54    7.38
   2   0  10  159.19    7.49
  10  -2   0  156.63    7.33
  10   2   0  154.90    7.34
   0  10   2  148.41    7.17
 -10   2   0  156.99    7.20
  -2   0 -10  161.45    7.34
  -2   0 -10  160.87    7.21
  -2   0  10  162.88    7.40
  -2   0  10  162.87    7.35
   0  10  -2  160.67    7.15
   0  10  -2  151.29    7.34
   0  10   2  161.78    7.32
   0  10   4  237.86   10.72
  -4   0  10  225.30   10.73
   0 -10   4  241.55   10.80
   0  10  -4  243.46   10.57
   0  10  -4  225.15   10.78
   0  10   4  233.43   10.63
  10   4   0  230.62   10.79
  10  -4   0  239.32   10.77
 -10   4   0  234.92   10.65
  -4   0 -10  222.92   10.75
  -4   0  10  250.66   10.76
   4   0 -10  242.25   10.73
   4   0  10  249.47   10.99
   6   0  10   20.83    1.43
  -6   0 -10   20.50    1.28
  -6   0  10   17.35    1.12
   0 -10   6   17.52    1.23
   0  10  -6   18.81    1.03
   0  10  -6   18.33    1.26
   0  10   6   17.14    1.08
   0  10   6   20.15    1.20
   6   0 -10   18.21    1.22
 -10   6   0   19.08    1.12
  10  -6   0   18.35    1.21
  10   6   0   18.12    1.22
  10   6   0   16.56    1.06
   8   0  10  291.26   12.72
  10   8   0  259.48   12.46
   0  10  -8  261.21   12.47
   0  10   8  280.21   12.35
   8   0 -10  278.09   12.50
   0  10   8  263.30   12.28
  10   8   0  280.66   12.30
   0 -10   8  268.50   12.48
 -10   8   0  270.00   12.30
  -8   0 -10  267.10   12.44
   0  10  -8  274.90   12.19
 -10  -1  -1    4.78    0.43
   1  10  -1    5.11    0.59
  10   1  -1    5.30    0.61
   1  10  -1    4.25    0.35
  -1  -1 -10    5.17    0.59
   1   1 -10    4.03    0.53
 -10   1   1    4.90    0.44
  10  -1   1    4.97    0.41
  -1   1  10    4.92    0.68
  -1  10   1    4.19    0.55
   1  -1  10    4.39    0.67
   1   1 -10    4.47    0.40
   1   1 -10    4.45    0.51
  -1  10   1    3.37    0.39
  10  -1   1    4.82    0.54
  -1   1  10    4.21    0.54
  -1   1 -10    7.03    0.60
   1  10   1    3.70    0.37
  -1  -1  10    4.80    0.68
  -1  10  -1    4.36    0.56
 -10   1  -1    4.36    0.44
  10   1   1    4.64    0.55
   1  10   1    4.25    0.54
  10  -1  -1    4.04    0.55
  -1  10  -1    4.57    0.42
   1   1  10    5.20    0.74
  -1   1 -10    5.04    0.56
   1  10  -3    6.73    0.72
  -1  10   3    7.41    0.70
  -3   1  10    8.13    0.74
  -3  -1 -10    7.00    0.72
   3   1 -10    7.18    0.75
   1  10  -3    6.64    0.45
  10  -3   1    7.71    0.51
  10  -3   1    7.02    0.63
   3   1 -10    7.05    0.59
  10   3  -1    8.45    0.73
 -10   3   1    6.66    0.53
   1 -10   3    7.41    0.67
  -1  10   3    6.75    0.53
   3  -1  10    6.61    0.85
  -3   1  10    5.71    0.65
  -3   1 -10    7.09    0.54
   3   1  10    7.38    0.88
  10  -3  -1    7.37    0.74
  10   3   1    6.62    0.69
  -1  10  -3    5.62    0.68
  -1  10  -3    7.18    0.50
   1  10   3    6.39    0.65
   1  10   3    6.48    0.50
  -3  -1  10    6.66    0.67
  -3   1 -10    6.92    0.71
  -3  -1  10    6.75    0.76
 -10   3  -1    6.35    0.51
  10   5  -1    4.26    0.62
  10  -5   1    3.20    0.39
  -5   1  10    3.36    0.52
   5   1 -10    2.93    0.55
   5  -1  10    4.03    0.73
  10  -5   1    3.59    0.52
  -1  10   5    4.18    0.47
 -10   5   1    4.07    0.47
  -5   1  10    4.29    0.55
   5   1 -10    3.96    0.55
  -5  -1 -10    3.39    0.55
  -1  10   5    3.99    0.54
   1 -10   5    4.25    0.58
   1  10  -5    3.89    0.36
   1  10  -5    3.87    0.61
  10   5  -1    3.94    0.49
  -5  -1  10    4.83    0.58
   5  -1 -10    2.81    0.51
  -5   1 -10    3.67    0.57
   5   1  10    2.66    0.68
  10  -5  -1    3.67    0.57
  -1 -10   5    3.10    0.52
  -5  -1  10    4.05    0.52
  -1  10  -5    4.21    0.42
 -10   5  -1    2.73    0.42
  10   5   1    3.32    0.54
   1  10   5    3.26    0.42
  -1  10  -5    2.58    0.52
   1  10   5    3.70    0.50
   7  -1  10    3.93    0.74
  -7  -1 -10    3.20    0.58
   1 -10   7    3.22    0.58
   7   1 -10    3.59    0.58
  -1  10   7    3.30    0.55
  10   7  -1    2.49    0.46
  -1  10   7    2.60    0.42
 -10   7   1    3.31    0.44
  -7   1  10    3.40    0.48
   1  10  -7    3.32    0.33
   1  10  -7    2.35    0.54
  10   7  -1    2.83    0.57
  10   7   1    3.20    0.58
  -1  10  -7    2.61    0.53
   7  -1 -10    2.72    0.53
  -1 -10   7    2.93    0.52
  -1  10  -7    2.64    0.40
   1  10   7    3.06    0.48
  -7   1 -10    3.89    0.57
   1  10   7    2.55    0.40
  10   7   1    2.67    0.39
 -10   7  -1    3.44    0.45
   7   1  10    2.68    0.63
   1 -10   9    6.26    0.85
  10   9  -1    5.99    0.85
  10   9  -1    6.97    0.79
  -1  10   9    6.76    0.70
   9  -1  10    6.38    0.97
   9   1 -10    7.98    0.93
   1  10  -9    5.38    0.82
  -9  -1 -10    6.72    0.80
 -10   9   1    5.40    0.65
   9   1  10    4.63    0.90
 -10   9  -1    4.82    0.70
  -9   1 -10    4.97    0.68
  -1  10  -9    5.76    0.61
  -1  10  -9    4.93    0.77
 -10   9  -1    5.20    0.64
  10   9   1    5.26    0.81
   1  10   9    4.56    0.62
  -1 -10   9    6.63    0.84
   1  10   9    4.59    0.61
  10   9   1    5.60    0.81
   9  -1 -10    5.69    0.76
  10   0  -2  137.94    6.44
  10   0   2  135.79    6.27
   2  10   0  135.04    6.36
  -2  10   0  130.14    6.23
   0   2 -10  137.63    6.34
 -10   0  -2  139.04    6.23
  -2  10   0  138.65    6.38
   0   2 -10  136.72    6.15
   0   2 -10  137.43    6.32
   0   2  10  129.80    6.41
 -10   0   2  134.94    6.19
   2  10   0  145.51    6.15
  10   0   2  139.98    6.34
   0   2  10  151.47    6.57
   0  -2  10  132.49    6.47
   0  -2 -10  134.26    6.38
   2  -2  10  100.88    4.86
  10   2  -2   94.37    4.74
  -2   2  10  100.02    4.74
   2   2 -10  106.09    4.59
  10  -2   2  104.22    4.66
   2   2 -10  100.45    4.73
 -10  -2  -2  100.07    4.55
   2  10  -2   95.21    4.72
   2  10  -2  103.54    4.44
  -2  10   2   99.53    4.59
  -2  10   2   93.43    4.67
  -2  -2 -10  102.64    4.73
  10  -2   2   94.59    4.58
  -2   2  10  104.99    4.81
 -10   2   2   97.64    4.55
  10   2   2  101.85    4.44
  -2  10  -2   92.37    4.55
  -2   2 -10   98.52    4.68
   2  10   2  103.62    4.68
  -2  -2  10   90.50    4.74
  10  -2  -2   96.11    4.75
   2   2  10  102.89    4.92
   2   2  10  100.39    4.77
  -2  10  -2   97.54    4.71
  -2   2 -10   96.65    4.62
   2  10   2   98.63    4.50
  10   2   2  101.38    4.69
 -10   2  -2   96.09    4.57
  10  -4   2   43.89    2.25
  -4   2  10   42.97    2.34
  -2  10   4   46.31    2.36
 -10   4   2   45.95    2.24
  -4  -2 -10   42.48    2.34
   2 -10   4   46.15    2.39
   4   2 -10   46.69    2.33
   2  10  -4   44.37    2.40
  -4   2  10   44.33    2.35
   4  -2  10   44.38    2.54
  10   4  -2   41.64    2.41
  10   4  -2   46.28    2.32
   4   2 -10   47.64    2.46
  10  -4   2   48.23    2.32
  -2  10   4   46.74    2.27
  -4   2 -10   46.18    2.39
  -2  10  -4   45.80    2.22
  -2  10  -4   45.45    2.39
 -10   4  -2   46.03    2.27
  10  -4  -2   46.88    2.46
  10   4   2   46.67    2.38
   4   2  10   47.57    2.41
   2  10   4   44.70    2.19
   4   2  10   46.93    2.62
  -4  -2  10   37.97    2.32
  -4  -2  10   47.14    2.32
   2  10   4   48.50    2.32
  -4   2 -10   43.50    2.22
  -2  10   6   20.22    1.23
  10   6  -2   21.38    1.43
  -6  -2 -10   20.36    1.31
  -6   2  10   21.10    1.27
  10   6  -2   22.70    1.35
   6   2 -10   24.12    1.51
 -10   6   2   22.03    1.24
  10  -6   2   21.88    1.29
  10  -6   2   20.85    1.28
   6  -2  10   24.25    1.59
   2  10  -6   18.02    1.34
   2 -10   6   21.16    1.38
   6   2 -10   22.78    1.37
   6  -2 -10   21.99    1.38
  -6   2 -10   21.29    1.38
 -10   6  -2   20.29    1.22
  -2 -10   6   22.58    1.38
  -2  10  -6   21.61    1.19
   6   2  10   18.03    1.54
  10   6   2   20.94    1.36
   2  10   6   21.95    1.26
  -2  10  -6   22.01    1.38
   2  10   6   23.42    1.21
  -6  -2  10   17.23    1.27
  -2  10   8    0.14    0.28
  -8   2  10    0.11    0.29
  10   8  -2   -0.09    0.39
 -10   8   2    0.22    0.29
  10   8  -2    0.63    0.42
   8  -2  10    0.89    0.47
   2 -10   8    0.61    0.39
   2  10  -8    0.28    0.43
  -8  -2 -10    0.31    0.36
  10  -8   2    1.02    0.44
   8   2 -10    0.25    0.35
  -8   2 -10    0.35    0.39
   2  10   8    0.26    0.24
  -2  10  -8    0.31    0.38
 -10   8  -2    0.15    0.36
   2  10   8    0.44    0.29
   8   2  10    1.22    0.41
  -2 -10   8    0.37    0.37
  10   8   2   -0.03    0.40
   8   2  10   -0.33    0.45
 -10   8  -2    0.57    0.33
  -2  10  -8   -0.04    0.27
   8  -2 -10   -0.26    0.33
  -1   3  10    4.40    0.58
  -3  10   1    4.32    0.57
   1   3 -10    5.79    0.63
  10   1  -3    3.63    0.60
  10  -1   3    5.40    0.54
   1   3 -10    4.59    0.38
 -10   1   3    4.99    0.45
  10  -1   3    4.81    0.51
  -1   3  10    4.72    0.68
   3  10  -1    4.33    0.56
 -10  -1  -3    5.06    0.47
  -3  10   1    4.52    0.46
  -1  -3 -10    3.77    0.58
   1   3 -10    5.13    0.50
   1  -3  10    3.53    0.65
  -1  -3  10    3.45    0.62
 -10   1  -3    4.80    0.47
  -1   3 -10    5.40    0.57
   1   3  10    2.38    0.60
  10   1   3    4.45    0.50
  -3  10  -1    4.59    0.56
  -3  10  -1    4.25    0.44
  10   1   3    5.22    0.55
   1   3  10    6.02    0.70
  -1   3 -10    4.39    0.55
   3  10   1    4.62    0.32
   3  10   1    3.66    0.51
  10  -1  -3    4.77    0.65
  -3  10   3    6.20    0.70
  -3   3  10    6.35    0.72
  -3   3  10    6.83    0.71
  -3  -3 -10    5.72    0.69
   3 -10   3    6.70    0.65
   3  -3  10    7.47    0.90
  10  -3   3    7.11    0.60
   3   3 -10    7.14    0.78
  10   3  -3    6.30    0.77
 -10   3   3    7.85    0.55
   3  10  -3    6.34    0.74
   3   3 -10    6.57    0.58
  10  -3   3    7.72    0.65
  -3  10   3    7.66    0.59
 -10  -3  -3    6.98    0.55
  10   3   3    7.22    0.39
   3  10   3    7.00    0.63
   3   3  10    6.61    0.77
  -3  10  -3    6.13    0.70
   3   3  10    5.98    0.88
  -3   3 -10    6.38    0.63
 -10   3  -3    5.56    0.57
  -3  -3  10    6.25    0.74
  10   3   3    7.39    0.64
  -3   3 -10    6.43    0.70
  -3  10  -3    7.52    0.55
   3  10   3    6.91    0.47
  10  -3  -3    6.25    0.77
 -10   5   3    3.38    0.42
   3 -10   5    3.04    0.53
  10   5  -3    3.46    0.57
  10   5  -3    3.25    0.62
  10  -5   3    3.34    0.44
  -5   3  10    2.86    0.47
   3  10  -5    2.87    0.56
  -3  10   5    3.42    0.46
  10  -5   3    3.11    0.52
  -5  -3 -10    2.53    0.49
   5   3 -10    3.41    0.50
   5   3 -10    3.70    0.64
   5  -3  10    2.74    0.65
   5   3  10    2.52    0.48
  10  -5  -3    2.75    0.58
  -5   3 -10    2.41    0.39
 -10   5  -3    2.99    0.41
   5   3  10    2.46    0.65
  -5   3 -10    2.31    0.51
  10   5   3    3.32    0.52
 -10   5  -3    3.10    0.45
  -3  10  -5    3.26    0.41
  -5  -3  10    2.47    0.50
   3  10   5    2.98    0.35
  -3  10  -5    3.23    0.54
  -7  -3 -10    2.06    0.46
  10  -7   3    0.56    0.44
 -10   7   3    0.67    0.30
   3 -10   7    1.13    0.46
  10   7  -3    2.16    0.55
  10   7  -3    1.15    0.43
  -7   3  10    1.45    0.35
  -3  10   7    1.34    0.37
   7  -3  10    1.36    0.58
   7   3 -10    2.18    0.49
   7   3 -10    1.60    0.57
  10  -7   3    2.11    0.39
   3  10  -7    1.02    0.46
   3  10   7    1.13    0.31
  -3  10  -7    0.85    0.39
  -3 -10   7    1.06    0.36
   3  10   7    1.36    0.32
   7  -3 -10    1.92    0.47
  -7  -3  10    1.55    0.40
  10   7   3    1.50    0.46
   7   3  10    1.14    0.55
   7   3  10    1.58    0.46
  -3  10  -7    1.63    0.35
 -10   7  -3    1.68    0.39
 -10   7  -3    1.23    0.38
  -7   3 -10    1.14    0.43
  10  -9   3    3.33    0.68
   3 -10   9    5.33    0.82
  10   9  -3    3.85    0.70
 -10   9   3    3.20    0.53
   3  10  -9    3.89    0.76
  -9  -3 -10    4.48    0.66
   9  -3  10    4.97    0.88
  10   9  -3    4.62    0.84
  -9   3  10    4.63    0.61
  -3  10   9    4.73    0.62
   9   3 -10    4.03    0.73
  -3  10  -9    3.92    0.67
   3  10   9    4.69    0.56
  -3  10  -9    4.30    0.56
 -10   9  -3    3.40    0.56
 -10   9  -3    3.21    0.57
   9  -3 -10    4.89    0.72
   9   3  10    3.76    0.82
  -9   3 -10    4.23    0.68
  -3 -10   9    4.61    0.70
   9   3  10    4.80    0.71
   0   4  10   58.39    3.14
   0  -4  10   53.55    3.11
   0   4 -10   62.32    3.06
  -4  10   0   56.61    2.99
 -10   0  -4   59.75    2.90
   0   4  10   55.45    3.03
   4 -10   0   62.90    2.96
   4  10   0   61.65    3.03
  10   0  -4   63.61    3.16
  10   0   4   61.52    2.92
  -4  10   0   60.31    2.91
   0   4 -10   64.39    2.94
  10   0   4   63.33    3.01
   2  -4  10  148.14    8.16
   2   4 -10  192.80    7.95
  -4  10   2  175.73    8.08
  -2   4  10  181.44    8.11
  10  -2   4  182.57    7.96
  -4  10   2  169.53    7.97
   4  10  -2  173.98    8.13
 -10   2   4  180.15    7.93
  10   2  -4  177.37    8.21
   4 -10   2  180.29    8.06
  10  -2   4  183.06    8.08
 -10  -2  -4  178.12    7.96
  -2   4  10  179.03    8.12
   2   4 -10  183.16    8.15
  -2  -4 -10  182.11    8.14
  -2   4 -10  170.76    8.05
  10   2   4  180.34    8.07
 -10   2  -4  171.03    7.97
   4  10   2  186.65    7.80
  -2  -4  10  160.63    8.12
  -2   4 -10  172.93    8.04
 -10   2  -4  178.87    7.89
  -4  10  -2  169.36    7.95
  10   2   4  182.10    8.02
   2   4  10  158.94    8.23
   2   4  10  161.92    8.12
  10  -2  -4  176.52    8.22
  -4  10  -2  173.97    8.08
   4  10   2  171.65    8.03
  10   4  -4  117.17    5.13
  -4   4  10  107.59    5.02
  10   4  -4  101.63    5.14
  -4   4  10  107.66    4.94
   4  -4  10  105.49    5.23
   4   4 -10  115.69    5.00
   4  10  -4  103.88    5.13
  10  -4   4  106.63    4.89
  -4  10   4  104.28    4.95
  10  -4   4  105.64    5.06
   4   4 -10  112.75    5.14
 -10   4   4  105.95    4.90
  -4  -4 -10  110.31    5.07
   4 -10   4  112.47    5.07
  -4  10  -4  102.13    4.90
   4  10   4  106.40    4.94
  10  -4  -4  101.74    5.17
 -10   4  -4  105.30    4.94
   4  10   4  107.71    4.80
  -4  -4  10  101.87    5.05
 -10   4  -4  104.50    4.88
  -4   4 -10  104.03    4.96
  10   4   4  107.89    4.73
   4   4  10   94.73    5.06
  10   4   4  106.72    5.00
  -4   4 -10   98.59    5.02
  -4  10  -4  102.04    5.02
   4   4  10   94.80    5.21
  10   6  -4   70.23    3.53
  10   6  -4   71.64    3.58
  -6   4  10   65.28    3.33
   6   4 -10   74.20    3.46
  10  -6   4   70.87    3.48
 -10   6   4   68.51    3.29
   4  10  -6   58.96    3.47
   4 -10   6   66.84    3.47
   6   4 -10   69.09    3.52
   6  -4  10   68.43    3.61
  -6  -4 -10   70.71    3.41
  10  -6   4   72.86    3.27
  -4  10   6   66.28    3.32
  -4 -10   6   68.41    3.43
   4  10   6   67.80    3.20
  -4  10  -6   69.32    3.41
  10   6   4   67.71    3.41
  -6  -4  10   66.22    3.36
 -10   6  -4   69.52    3.30
 -10   6  -4   69.09    3.33
  -6   4 -10   62.93    3.26
  -6   4 -10   63.87    3.41
   6   4  10   57.99    3.60
   4  10   6   73.54    3.27
   6   4  10   65.23    3.44
  -4  10  -6   66.33    3.28
  10   8  -4  224.59   10.15
  -8   4  10  209.73    9.89
  10   8  -4  220.18   10.23
   8   4 -10  232.75   10.22
 -10   8   4  211.32    9.89
  -4  10   8  207.89    9.91
   4  10  -8  201.93   10.14
  -8  -4 -10  216.99    9.98
   8  -4  10  231.25   10.25
   4 -10   8  221.61   10.15
  10  -8   4  211.78   10.03
   8   4 -10  233.39   10.14
  -4  10  -8  209.91    9.87
   8   4  10  224.44   10.03
   4  10   8  219.45    9.82
  -4 -10   8  216.77   10.03
   8  -4 -10  212.87   10.09
  -4  10  -8  213.61    9.99
   8   4  10  212.01   10.29
 -10   8  -4  217.34    9.90
 -10   8  -4  220.74    9.93
  -8   4 -10  205.11    9.98
   5  10  -1    4.38    0.62
  10  -1   5    4.71    0.65
  -1   5  10    4.40    0.61
   1  -5  10    3.62    0.68
  10   1  -5    4.57    0.72
   5 -10   1    4.66    0.54
  10  -1   5    5.08    0.49
 -10   1   5    5.10    0.42
   1   5 -10    3.51    0.61
   1   5 -10    4.73    0.48
  -5  10   1    3.98    0.56
  -1   5  10    4.10    0.63
  -5  10   1    4.43    0.50
 -10  -1  -5    5.59    0.55
  -1  -5  10    4.34    0.67
  -5  10  -1    3.95    0.58
  10   1   5    5.46    0.54
   1   5  10    3.84    0.61
   1   5  10    4.61    0.73
  -1   5 -10    4.56    0.62
  -1   5 -10    6.12    0.60
  10   1   5    3.72    0.58
   5  10   1    4.73    0.60
 -10   1  -5    4.18    0.49
   5 -10  -1    4.22    0.48
  10  -1  -5    4.49    0.70
  -5  10  -1    4.09    0.48
  10  -3   5    1.95    0.31
  -3  -5 -10    2.17    0.51
  -5  10   3    1.60    0.35
  10  -3   5    2.33    0.54
  10   3  -5    2.12    0.56
   3   5 -10    2.76    0.39
 -10   3   5    1.96    0.34
   3  -5  10    2.09    0.53
   5 -10   3    2.38    0.44
  -3   5  10    2.65    0.43
   3   5 -10    2.35    0.53
   5  10  -3    2.00    0.51
 -10  -3  -5    1.65    0.35
  -3   5  10    1.72    0.37
   3   5  10    0.86    0.49
   3   5  10    1.98    0.50
  -3   5 -10    2.62    0.51
  -3   5 -10    2.78    0.47
  10   3   5    2.28    0.40
 -10   3  -5    2.30    0.39
  10   3   5    1.73    0.30
  10   3   5    1.59    0.41
 -10   3  -5    1.94    0.31
   5  10   3    1.36    0.35
  -5  10  -3    2.05    0.44
  -5  10  -3    2.04    0.36
  10  -3  -5    0.80    0.39
  -3  -5  10    2.37    0.52
   5  10   3    1.84    0.19
   5   5 -10   10.48    0.80
 -10   5   5    9.38    0.69
  10   5  -5    8.55    0.99
  -5  10   5    8.75    0.72
  -5   5  10    9.01    0.76
   5   5 -10    8.10    0.94
   5  10  -5    8.37    0.95
   5  10  -5    6.89    0.91
   5 -10   5    8.15    0.80
   5  -5  10    8.12    1.01
  10   5  -5    8.19    0.95
  -5  -5 -10    8.13    0.85
  10  -5   5   10.04    1.00
   5   5  10    8.11    1.04
  -5  10  -5    7.38    0.66
  10   5   5    9.73    0.79
  -5   5 -10    8.20    0.84
  -5  10  -5    9.02    0.79
  -5   5 -10    8.76    0.72
   5   5  10    7.77    0.87
  -5  -5  10    8.80    0.82
   5  10   5    9.02    0.56
  10   5   5    8.82    0.50
 -10   5  -5    8.51    0.67
   5  10   5    8.63    0.67
 -10   5  -5    6.71    0.71
  10  -5  -5    7.58    0.92
   7  -5  10    3.34    0.75
  10   7  -5    2.68    0.69
  10   7  -5    3.47    0.70
  -5  10   7    2.86    0.50
   5 -10   7    2.31    0.58
  -7   5  10    2.54    0.48
   5  10  -7    3.55    0.73
   7   5 -10    4.03    0.66
 -10   7   5    2.96    0.47
  -7  -5 -10    3.13    0.55
   5  10  -7    2.78    0.63
  10  -7   5    3.41    0.69
   7   5 -10    2.01    0.62
 -10   7  -5    4.13    0.54
  -5 -10   7    3.12    0.55
   7   5  10    3.12    0.58
  -7  -5  10    1.95    0.46
  -7   5 -10    3.69    0.59
   7   5  10    3.07    0.73
  -5  10  -7    2.94    0.46
  -5  10  -7    2.44    0.51
   5  10   7    1.98    0.34
 -10   7  -5    2.92    0.51
   9   5 -10    0.28    0.50
  10   9  -5   -0.07    0.45
   5  10  -9    1.01    0.48
   5  10  -9    0.54    0.44
   9  -5  10    0.66    0.58
   9   5 -10    0.37    0.44
   5 -10   9    0.54    0.52
  10   9  -5    0.58    0.53
  10  -9   5    0.32    0.48
 -10   9   5    0.06    0.31
  -5  10   9    0.56    0.37
  -9  -5 -10    0.21    0.37
  -9   5  10    0.81    0.35
  -5 -10   9    0.32    0.38
   9  -5 -10    0.49    0.47
  -5  10  -9    0.65    0.36
 -10   9  -5    0.46    0.35
  -5  10  -9    0.31    0.38
   9   5  10    0.56    0.56
   9   5  10    0.98    0.41
  -9   5 -10    0.47    0.40
   5  10   9    0.39    0.31
 -10   9  -5   -0.10    0.31
   0   6  10   16.57    1.12
  -6  10   0   14.76    0.98
   0   6 -10   17.31    0.99
   0   6 -10   15.93    1.16
 -10   0  -6   17.23    1.04
   0  -6  10   15.36    1.21
   0   6  10   15.96    1.15
  10   0  -6   13.94    1.16
  10   0   6   15.43    1.19
   6  10   0   16.44    1.16
   6 -10   0   15.80    0.99
  -6  10   0   16.50    1.12
  10   0   6   14.99    0.93
   6  10  -2   23.14    1.49
 -10   2   6   22.93    1.24
   2   6 -10   19.85    1.41
  -2   6  10   20.70    1.33
   2  -6  10   19.88    1.52
   6 -10   2   24.24    1.35
  10  -2   6   21.36    1.48
  10   2  -6   21.15    1.53
  -6  10   2   21.64    1.28
   2   6 -10   23.30    1.17
 -10  -2  -6   21.91    1.32
   2   6 -10   24.15    1.23
  -2  -6  10   22.58    1.46
  10  -2  -6   19.19    1.45
 -10   2  -6   23.25    1.31
   6 -10  -2   22.26    1.23
  -2   6 -10   21.88    1.41
   2   6  10   21.56    1.39
  -2   6 -10   22.96    1.34
   6  10   2   21.39    1.35
  10   2   6   25.23    1.48
  -6  10  -2   22.04    1.28
  -6  10  -2   20.83    1.37
   2   6  10   22.36    1.53
  10   2   6   22.18    1.27
  -4   6  10    4.07    0.57
 -10  -4  -6    5.45    0.65
  10   4  -6    4.91    0.74
   6  10  -4    2.99    0.61
 -10   4   6    4.55    0.52
   4  -6  10    3.53    0.73
  10   4  -6    4.36    0.76
  10  -4   6    4.95    0.75
   6 -10   4    4.53    0.61
  -6  10   4    4.49    0.55
   6  10  -4    3.96    0.70
  -4  -6 -10    4.68    0.66
   4   6 -10    5.02    0.57
   4   6 -10    4.23    0.70
  -6  10  -4    5.11    0.55
  -6  10  -4    3.85    0.58
 -10   4  -6    3.82    0.53
  10  -4  -6    3.31    0.71
  -4   6 -10    3.95    0.57
 -10   4  -6    4.97    0.48
   4   6  10    4.74    0.65
  10   4   6    4.67    0.47
  -4   6 -10    4.41    0.61
  -4  -6  10    3.54    0.59
   6  10   4    4.20    0.51
   6  10   4    4.05    0.40
   4   6  10    4.35    0.76
  10   4   6    4.36    0.56
  10  -6   6    1.90    0.60
  10   6  -6    1.81    0.55
  10   6  -6    2.32    0.63
 -10   6   6    1.94    0.41
  -6  -6 -10    2.27    0.46
   6 -10   6    2.67    0.57
   6  10  -6    2.90    0.67
  -6   6  10    2.73    0.48
   6   6 -10    2.64    0.52
   6   6 -10    2.27    0.60
  -6  10   6    1.85    0.43
   6  -6  10    1.32    0.60
   6  10  -6    1.83    0.62
  -6 -10   6    1.62    0.44
  -6  10  -6    1.50    0.44
 -10   6  -6    2.33    0.40
   6   6  10    1.57    0.60
  -6   6 -10    2.35    0.44
  10   6   6    1.90    0.24
  -6  10  -6    2.49    0.44
   6   6  10    1.56    0.46
  -6  -6  10    2.57    0.50
   6  10   6    1.80    0.28
  -6   6 -10    1.66    0.44
 -10   6  -6    1.94    0.42
 -10  -6   6    1.98    0.37
   8  -6  10   13.21    1.36
  10   8  -6   10.87    1.26
 -10   8   6   13.58    0.95
   8   6 -10   15.11    1.19
   8   6 -10   15.40    1.30
  -8  -6 -10   14.13    1.06
  10  -8   6   13.09    1.25
   6 -10   8   10.65    1.23
  10   8  -6   12.74    1.39
  -6  10   8   12.65    0.99
   6  10  -8   13.70    1.29
   6  10  -8   12.79    1.32
  -8   6  10   12.39    0.97
  -6 -10   8   13.16    1.06
   6  10   8   12.96    0.84
  -6  10  -8   13.30    0.97
  -6  10  -8   13.92    1.05
   8   6  10   13.07    1.01
  -8  -6  10   13.99    1.00
 -10   8  -6   13.65    0.96
 -10   8  -6   11.35    0.97
  -8   6 -10   11.53    0.97
  10   1  -7    8.23    0.98
   1  -7  10    7.01    0.90
   7 -10   1    8.96    0.73
   7  10  -1    7.97    0.89
   1   7 -10    8.35    0.92
  -7  10   1    8.19    0.86
 -10  -1  -7    9.34    0.76
  -1   7  10    7.10    0.78
   1   7 -10    8.82    0.59
  -7  10   1    7.54    0.67
  10  -1   7    9.42    1.01
   7 -10  -1    8.49    0.65
  -1   7 -10    8.61    0.68
 -10   1  -7    7.80    0.77
  10   1   7    8.19    0.95
  10   1   7    8.62    0.63
   1   7  10    8.82    0.86
  -7  10  -1    6.79    0.76
  -7  10  -1    8.72    0.70
   7  10   1    7.96    0.85
  10  -1  -7    7.47    0.96
  -1  -7  10    7.08    0.87
  -1   7 -10    8.10    0.89
   7  10  -3    1.37    0.52
   7  10  -3    1.38    0.46
   7 -10   3    1.01    0.38
  -3   7  10    0.34    0.32
   3   7 -10    0.99    0.50
  10  -3   7    1.26    0.53
 -10  -3  -7    0.57    0.34
  10   3  -7    1.20    0.52
   3   7 -10    0.83    0.29
  -7  10   3    0.33    0.30
   3  -7  10    0.42    0.48
 -10   3   7    1.11    0.27
   7  10   3    0.67    0.32
  10  -3  -7    0.30    0.45
 -10   3  -7    0.77    0.33
  -3  -7  10    1.13    0.42
  -7  10  -3    1.29    0.40
  -3   7 -10    0.95    0.37
  -3   7 -10    0.86    0.40
  -7  10  -3    0.94    0.33
   3   7  10    1.01    0.38
  10   3   7    1.28    0.39
  10   3   7    0.33    0.39
  -7  10   5    2.09    0.44
  10   5  -7    2.79    0.69
 -10  -5  -7    1.64    0.45
   7 -10   5    3.14    0.60
  -5  -7 -10    3.36    0.59
   5   7 -10    3.45    0.56
  -5   7  10    2.84    0.50
   5  -7  10    1.84    0.65
   7  10  -5    2.31    0.63
  10   5  -7    1.90    0.65
 -10   5   7    1.98    0.41
   5   7 -10    1.75    0.52
  10  -5   7    2.53    0.66
   7  10  -5    2.57    0.67
  -5   7 -10    1.85    0.46
  -7  10  -5    2.19    0.43
 -10   5  -7    2.21    0.46
   5   7  10    1.67    0.45
  10  -5  -7    2.22    0.62
  -5  -7  10    2.24    0.50
  -5   7 -10    2.30    0.50
  10   5   7    2.19    0.36
  -7  10  -5    1.62    0.44
   7   7 -10    7.12    0.97
   7 -10   7    5.81    0.87
  10  -7   7    9.02    1.06
  10   7  -7    7.69    1.05
   7  -7  10    5.04    0.91
  -7  10   7    6.13    0.73
   7  10  -7    5.53    0.90
   7  10  -7    6.05    0.95
 -10   7   7    7.07    0.73
   7   7 -10    6.69    0.84
  10   7  -7    5.38    0.95
  -7   7  10    6.48    0.73
  -7  -7 -10    6.14    0.79
  -7   7 -10    6.60    0.79
  -7   7 -10    6.31    0.71
  -7  10  -7    6.23    0.74
   7  10   7    6.02    0.49
  -7  -7  10    8.42    0.77
 -10  -7   7    6.61    0.68
  -7  10  -7    6.52    0.71
 -10   7  -7    7.26    0.70
 -10   7  -7    6.30    0.71
   7   7  10    6.07    0.73
  -7 -10   7    5.83    0.75
  10   7   7    5.64    0.56
   9  -7  10    0.92    0.61
  10   9  -7    0.53    0.59
   9   7 -10    1.61    0.59
  -7  10   9    0.88    0.43
 -10   9   7    0.88    0.40
   7  10  -9    0.37    0.49
   7  10  -9    0.34    0.42
   7 -10   9    0.98    0.64
   9   7 -10    1.30    0.61
  -9  -7 -10    1.32    0.47
  10   9  -7    0.51    0.59
  -9   7  10    0.55    0.35
  10  -9   7    0.37    0.61
 -10   9  -7   -0.23    0.35
  -7  10  -9   -0.22    0.33
  -7 -10   9    0.37    0.39
 -10   9  -7    1.17    0.43
   7  10   9   -0.09    0.25
  -9   7 -10    0.93    0.45
  -9  -7  10    0.61    0.37
  -7  10  -9    0.92    0.43
   9   7  10    1.37    0.40
 -10  -9   7    0.78    0.35
   0   8 -10   10.26    1.07
  -8  10   0   11.71    0.85
  10   0   8   10.86    1.17
  10   0  -8   10.99    1.17
   0   8  10   12.04    0.92
   8  10   0   10.65    0.96
 -10   0  -8   11.47    0.92
   8 -10   0   12.58    0.87
   0  -8  10    9.57    1.06
  -8  10   0   10.10    0.87
  -2   8  10  284.62   12.61
   8  10  -2  279.62   12.79
  10   2  -8  257.11   12.79
   8 -10   2  283.55   12.60
   8  10  -2  250.03   12.71
   2  -8  10  263.03   12.77
  -8  10   2  273.38   12.53
 -10  -2  -8  273.42   12.62
   2   8 -10  269.22   12.75
  10  -2   8  291.35   12.86
  -2  -8  10  291.45   12.72
  10  -2  -8  268.16   12.80
 -10   2  -8  278.07   12.58
   2   8  10  291.76   12.62
  -8  10  -2  283.31   12.54
   8  10   2  271.46   12.54
  -2   8 -10  286.77   12.69
  -8  10  -2  278.29   12.60
  10   2   8  284.52   12.84
  -2   8 -10  281.52   12.53
   8  10  -4   17.40    1.41
   4   8 -10   18.96    1.16
  -4   8  10   16.46    1.15
  -8  10   4   16.06    1.12
  10   4  -8   12.35    1.38
  10   4  -8   16.84    1.43
   8 -10   4   15.98    1.22
 -10   4   8   16.50    1.06
   4  -8  10   14.96    1.30
  10  -4   8   16.79    1.38
 -10  -4  -8   16.66    1.17
   4   8 -10   17.36    1.38
   8  10  -4   14.50    1.32
 -10   4  -8   16.91    1.12
  10  -4  -8   15.98    1.36
  -4  -8  10   17.86    1.26
  -4   8 -10   17.54    1.17
  -4   8 -10   16.65    1.20
  10   4   8   17.08    1.35
   4   8  10   14.84    1.14
  -8  10  -4   19.45    1.21
  -8  10  -4   17.95    1.13
  10   4   8   17.14    1.12
   6   8 -10  117.78    5.16
   6   8 -10  104.49    5.27
  10   6  -8   97.15    5.31
   8  10  -6   99.58    5.31
  -6   8  10  107.52    5.05
  -8  10   6  106.78    5.03
   6  -8  10   91.10    5.25
 -10  -6  -8  107.14    5.06
  10   6  -8  107.98    5.35
   8 -10   6   87.46    5.12
  -6  -8 -10  108.42    5.16
   8  10  -6  103.10    5.30
 -10   6   8  101.43    4.98
  10  -6   8  111.41    5.30
  10   6   8  107.33    4.86
  -8  10  -6  107.19    5.05
  -6   8 -10  109.36    5.06
  -6   8 -10  104.73    5.06
  -6  -8  10  106.90    5.09
 -10   6  -8  101.43    5.03
   6   8  10  112.93    5.04
  -8  10  -6   99.10    5.00
   8   8 -10   59.97    3.32
  -8  10   8   53.98    3.01
   8 -10   8   51.58    3.23
   8  -8  10   57.57    3.33
   8   8 -10   63.44    3.25
  10   8  -8   58.01    3.34
  10   8  -8   59.62    3.39
  10  -8   8   60.37    3.29
  -8  -8 -10   60.25    3.13
 -10   8   8   58.70    3.02
  -8   8  10   58.72    3.04
   8  10  -8   60.86    3.33
   8  10  -8   57.81    3.31
  -8  10  -8   58.94    3.04
  -8   8 -10   57.80    3.00
 -10  -8   8   56.91    2.98
   8   8  10   62.98    2.98
 -10   8  -8   59.34    2.98
  -8 -10   8   58.28    3.08
  -8  10  -8   59.20    3.06
  -8  -8  10   58.09    3.06
 -10   8  -8   56.72    3.05
  -8   8 -10   57.94    3.08
  10  -1   9    4.05    0.78
   9  10  -1    2.18    0.55
   1   9 -10    3.14    0.36
   9  10  -1    3.48    0.65
   9 -10   1    2.64    0.80
  10   1  -9    2.93    0.67
   1   9 -10    4.00    0.73
  -9  10   1    2.32    0.47
   1  -9  10    3.47    0.69
 -10  -1  -9    3.85    0.62
  -1   9  10    3.66    0.57
 -10   1  -9    2.79    0.51
   1   9  10    4.51    0.60
  10  -1  -9    4.19    0.75
  -1  -9  10    3.11    0.63
  -1   9 -10    3.51    0.48
  -1   9 -10    3.21    0.66
  -9  10  -1    2.99    0.50
   9  10   1    3.36    0.55
  -9  10  -1    4.07    0.64
  10   1   9    3.26    0.75
   9  10  -3    2.38    0.68
 -10   3   9    2.66    0.43
  10   3  -9    2.07    0.62
 -10  -3  -9    4.29    0.64
   3  -9  10    2.12    0.65
   3   9 -10    1.90    0.62
   9 -10   3    3.18    0.64
   9  10  -3    2.11    0.61
  -9  10   3    3.05    0.51
  10  -3   9    2.85    0.72
  -3   9  10    2.42    0.51
  -9  10  -3    2.51    0.52
 -10   3  -9    2.44    0.53
  10   3   9    2.93    0.71
  10  -3  -9    2.58    0.63
  -3   9 -10    2.90    0.49
  -9  10  -3    2.27    0.48
   3   9  10    1.53    0.46
  10   3   9    2.18    0.51
  -3  -9  10    2.58    0.58
  -3   9 -10    2.98    0.59
   9  10  -5    2.02    0.65
   9 -10   5    1.45    0.62
   9  10  -5    3.17    0.80
  10   5  -9    2.04    0.68
   5  -9  10    1.84    0.67
   5   9 -10    1.62    0.49
   5   9 -10    1.63    0.60
  -9  10   5    1.82    0.46
 -10  -5  -9    2.75    0.57
  10   5  -9    1.44    0.59
 -10   5   9    2.10    0.43
  -5   9  10    2.30    0.50
  10  -5   9    0.79    0.56
  -5   9 -10    2.55    0.52
  -5  -9  10    2.45    0.54
  -5   9 -10    1.91    0.51
  -9  10  -5    2.88    0.52
  -9  10  -5    2.89    0.55
 -10   5  -9    1.54    0.48
  10   5   9    1.77    0.45
   5   9  10    1.94    0.46
  10  -5  -9    2.63    0.68
   9  10  -7    1.45    0.64
  10   7  -9    0.76    0.58
  10   7  -9    1.88    0.68
 -10   7   9    1.16    0.42
  10  -7   9    0.90    0.61
   9 -10   7    0.41    0.55
   9  10  -7    1.13    0.68
   7   9 -10    1.01    0.60
   7  -9  10    0.89    0.65
   7   9 -10    1.21    0.56
  -7   9  10    0.99    0.40
  -9  10   7    0.79    0.42
   7   9  10    0.71    0.38
  -9  10  -7    1.13    0.43
  -7   9 -10    0.85    0.43
  -7  -9  10    1.00    0.43
  -7   9 -10    0.90    0.43
 -10   7  -9    1.39    0.47
  10   7   9    1.19    0.33
  -9 -10   7    1.31    0.44
  -9  10  -7    0.84    0.41
   9  10  -9    1.89    0.72
   9  10  -9    1.88    0.72
 -10   9   9    1.25    0.44
  10   9  -9    2.97    0.87
  10   9  -9    1.38    0.70
   9   9 -10    2.19    0.77
  -9   9  10    1.86    0.54
   9  -9  10    1.02    0.68
   9   9 -10    2.28    0.68
  -9  10   9    2.80    0.57
   9 -10   9    2.10    0.76
  10  -9   9    1.91    0.79
  -9  10  -9    2.78    0.59
  -9  10  -9    1.62    0.51
   9   9  10    2.06    0.41
 -10  -9   9    2.65    0.54
 -10   9  -9    2.63    0.59
  -9   9 -10    2.87    0.63
  -9 -10   9    2.93    0.57
  -9  -9  10    2.15    0.51
 -10   0 -10    0.61    0.42
 -10  10   0    0.24    0.31
 -10  10   0    0.31    0.43
   0 -10  10    0.62    0.46
   0  10 -10    0.62    0.26
   0  10 -10    0.47    0.38
   0  10  10    0.99    0.39
   0  10  10   -0.18    0.42
  10   0 -10    0.19    0.45
  10   0  10   -0.42    0.49
  10  10   0    0.35    0.39
  10  10   0   -0.02    0.34
 -10  -2 -10    0.28    0.40
   2 -10  10    2.01    0.63
  10  10  -2   -0.19    0.46
  10  10  -2    0.40    0.43
 -10  10   2    0.34    0.32
  10  -2  10   -0.54    0.49
  10   2 -10    0.26    0.46
   2  10 -10    0.64    0.50
  -2  10  10    0.40    0.35
 -10   2 -10    1.01    0.45
  -2  10 -10    0.41    0.44
   2  10  10   -0.10    0.30
  10  -2 -10    0.46    0.49
  -2 -10  10    0.40    0.42
  -2  10 -10    0.84    0.36
  10   2  10    0.31    0.53
  10   2  10    0.33    0.35
 -10  10  -2    0.26    0.25
 -10  10  -2    0.50    0.39
 -10  -4 -10    5.01    0.71
  10   4 -10    5.55    0.88
 -10   4  10    4.94    0.63
   4  10 -10    4.34    0.85
  10  10  -4    4.81    0.91
 -10  10   4    5.56    0.68
  10  10  -4    4.07    0.84
  10  -4  10    4.93    0.89
   4 -10  10    4.53    0.86
  -4  10  10    4.81    0.68
  10 -10   4    4.63    0.79
  -4  10 -10    5.90    0.79
  -4 -10  10    4.20    0.73
 -10  10  -4    4.60    0.61
  10  -4 -10    5.52    0.84
  -4  10 -10    4.41    0.64
 -10   4 -10    5.87    0.73
  10   4  10    3.06    0.80
  10   4  10    5.60    0.76
 -10  10  -4    5.05    0.68
   4  10  10    5.16    0.64
 -10  -6 -10   11.28    1.07
  10  10  -6    9.38    1.22
 -10   6  10   14.44    1.01
  10   6 -10    9.50    1.26
   6  10 -10   10.40    1.25
 -10  10   6   11.88    0.98
  10   6 -10   11.28    1.27
   6  10 -10   11.79    1.16
  10  -6  10   12.50    1.36
  -6  10  10   11.74    1.00
   6 -10  10   10.33    1.30
  10 -10   6   11.49    1.25
  10  10  -6   13.39    1.45
   6  10  10   12.64    0.92
  -6  10 -10   11.62    0.98
  10  -6 -10   13.40    1.33
  -6  10 -10   12.72    1.06
  -6 -10  10   11.41    1.05
 -10  10  -6   11.46    0.98
  10   6  10   12.10    0.95
 -10  10  -6    9.33    0.98
 -10   6 -10   10.68    1.10
  10  10  -8   37.67    2.44
  10   8 -10   38.50    2.41
 -10   8  10   36.60    2.13
  10 -10   8   34.82    2.35
  10  10  -8   37.43    2.51
 -10  10   8   34.87    2.11
  10   8 -10   37.77    2.46
  10  -8  10   38.13    2.42
   8  10 -10   33.68    2.37
  -8  10  10   38.64    2.18
   8 -10  10   32.92    2.40
   8  10 -10   40.85    2.36
  -8  10 -10   38.30    2.16
   8  10  10   37.08    1.95
 -10  10  -8   34.45    2.13
  -8  10 -10   41.18    2.21
 -10   8 -10   33.47    2.16
  -8 -10  10   38.30    2.21
  10   8  10   39.31    1.98
 -10  10  -8   37.28    2.12
 -10 -10   8   38.25    2.15
  10  10 -10   27.98    2.02
 -10  10  10   27.33    1.72
  10 -10  10   26.41    2.03
  10  10 -10   26.46    1.95
 -10  10 -10   23.74    1.72
   1   0 -11    0.19    0.28
 -11   1   0    0.14    0.18
  -1   0 -11   -0.14    0.18
  -1   0 -11   -0.08    0.23
  -1   0  11    0.11    0.37
  -1   0  11    0.09    0.28
   0  11  -1    0.01    0.16
   0  11  -1    0.09    0.30
   0  11   1    0.04    0.16
   0  11   1    0.00    0.29
   1   0 -11    0.07    0.18
  11   1   0    0.20    0.29
   1   0  11    0.21    0.42
  11  -1   0    0.01    0.27
   0  11  -3    0.28    0.33
   3   0  11    0.46    0.38
  11  -3   0   -0.27    0.25
  11   3   0   -0.04    0.22
   3   0 -11   -0.04    0.21
   0  11   3    0.02    0.20
 -11   3   0    0.23    0.21
  -3   0 -11   -0.25    0.25
  -3   0 -11    0.08    0.30
  -3   0  11    0.00    0.37
  -3   0  11    0.08    0.29
   0  11  -3    0.20    0.17
   0  11   3    0.44    0.30
   0 -11   5    0.04    0.29
   5   0 -11    0.44    0.30
  -5   0  11   -0.38    0.25
   0  11  -5   -0.04    0.18
   0  11   5    0.06    0.21
   0  11   5   -0.05    0.28
  11  -5   0    0.09    0.27
   5   0  11   -0.14    0.43
 -11   5   0    0.09    0.23
  -5   0 -11   -0.28    0.31
  -5   0  11    0.37    0.35
  11   5   0   -0.05    0.33
   0  11  -5    0.14    0.33
   0  11  -7   -0.26    0.21
  11   7   0    0.59    0.40
   0 -11   7   -0.21    0.30
   0  11   7   -0.20    0.21
   7   0 -11    0.13    0.30
 -11   7   0    0.37    0.23
  -7   0 -11    0.23    0.37
  -7   0  11    0.12    0.32
   0  11   7   -0.11    0.29
   0  11  -7   -0.17    0.37
   7   0  11   -0.24    0.45
  11  -7   0    0.76    0.37
  11   7   0   -0.28    0.22
 -11   9   0    0.01    0.28
   9   0  11    0.28    0.54
   9   0 -11    0.01    0.37
   0  11   9   -0.07    0.39
   0  11  -9   -0.40    0.38
  11   9   0   -0.06    0.42
   0 -11   9   -0.45    0.36
   0  11   9    0.10    0.28
   0  11  -9   -0.01    0.22
  -9   0 -11   -0.56    0.36
  11   9   0   -0.35    0.26
   0   1 -11    1.01    0.35
   1  11   0    0.10    0.29
   0   1 -11    0.10    0.25
   0   1  11    0.07    0.31
   0   1  11   -0.09    0.38
   1  11   0    0.05    0.15
 -11   0  -1    0.21    0.20
  11   0  -1   -0.10    0.29
  11   0   1    0.21    0.27
  -1  11   0   -0.18    0.28
   0  -1 -11   -0.45    0.23
   0  -1  11    0.47    0.42
  -1  11   0    0.17    0.19
  11  -2   1    9.59    0.60
   1  11  -2   10.02    0.82
   2  -1  11    9.20    0.98
 -11   2   1    8.96    0.64
  11  -2   1   10.09    0.77
  11   2  -1    8.08    0.84
  -1  11   2    9.55    0.63
  -1  11   2    7.95    0.80
  -2   1  11    8.59    0.90
   2   1 -11    9.45    0.64
   2   1 -11    7.89    0.81
  -2   1  11    8.20    0.83
   1  11  -2    8.77    0.55
  -2  -1 -11    8.75    0.77
   2   1  11   10.12    1.04
  11  -2  -1    7.51    0.81
  11   2   1    7.99    0.75
   1  11   2    8.17    0.73
   1  11   2    9.03    0.59
  -1  11  -2    8.09    0.60
  -1  11  -2   10.41    0.78
 -11   2  -1    8.03    0.62
  -2   1 -11    8.91    0.66
  -2   1 -11    8.60    0.74
  -2  -1  11    9.82    0.91
  -4   1  11   23.41    1.41
   4  -1  11   22.63    1.57
   1 -11   4   22.81    1.40
   1  11  -4   22.66    1.13
  11   4  -1   22.04    1.42
 -11   4   1   22.04    1.24
  -4  -1 -11   20.83    1.36
  11  -4   1   22.78    1.35
   4   1 -11   23.34    1.31
  -1  11   4   22.92    1.36
  -4   1  11   21.40    1.37
  -1  11   4   23.44    1.25
   1  11  -4   19.97    1.36
   4   1 -11   22.53    1.45
   1  11   4   23.08    1.35
  -1  11  -4   19.31    1.37
  -4  -1  11   22.07    1.38
  -1  11  -4   20.84    1.18
   4  -1 -11   20.73    1.31
  11   4   1   20.73    1.38
  -4  -1  11   21.99    1.34
  -4   1 -11   22.66    1.38
   1  11   4   21.84    1.20
 -11   4  -1   21.51    1.25
  11  -4  -1   22.02    1.41
   4   1  11   24.49    1.63
  -1  11   6   34.82    1.88
   1 -11   6   37.94    2.09
 -11   6   1   32.30    1.87
   6   1 -11   36.60    2.00
  -6   1  11   34.55    1.96
  11  -6   1   38.87    1.99
  11   6  -1   33.63    2.07
   6  -1  11   38.17    2.26
  11   6  -1   37.34    1.92
  -6  -1 -11   35.61    2.00
   1  11  -6   36.66    1.73
   1  11  -6   34.99    2.06
  -1  11   6   38.59    2.02
 -11   6  -1   36.23    1.91
   6   1  11   37.67    2.29
   1  11   6   39.28    1.97
  -1  11  -6   38.52    1.84
  -6   1 -11   31.85    2.01
  11  -6  -1   35.57    2.05
  -1 -11   6   34.14    2.04
   6  -1 -11   38.33    2.03
  -6  -1  11   33.03    1.92
  -6  -1  11   31.73    2.17
  -1  11  -6   35.72    2.06
  11   6   1   34.46    2.05
   1  11   6   33.79    1.84
   8   1 -11   16.38    1.22
   8  -1  11   14.62    1.38
  -1  11   8   15.16    1.05
   1  11  -8   14.17    1.20
  11   8  -1   18.28    1.14
   1 -11   8   13.97    1.21
  11  -8   1   17.15    1.16
  11   8  -1   16.11    1.24
 -11   8   1   15.34    1.07
  -8  -1 -11   15.86    1.20
  -1  11   8   15.70    1.18
   1  11   8   17.19    1.13
 -11   8  -1   16.58    1.09
  -8   1 -11   17.14    1.25
   8  -1 -11   17.30    1.23
  -1  11  -8   15.76    1.02
  -1  11  -8   14.94    1.23
  -1 -11   8   15.46    1.22
   8   1  11   17.63    1.48
   1  11   8   14.69    1.03
  11   8   1   16.23    1.27
  11  10  -1   -0.25    0.46
 -11  10   1    0.96    0.39
  10  -1  11   -0.62    0.49
  10   1 -11   -0.15    0.37
  11  10  -1    0.07    0.37
   1  11 -10   -0.24    0.34
  -1  11  10    0.24    0.35
   1 -11  10    0.43    0.47
 -10  -1 -11    1.11    0.50
  -1  11  10   -0.14    0.43
 -11  10  -1    0.05    0.44
  10   1  11    0.72    0.61
 -10   1 -11    0.10    0.42
  10  -1 -11    0.74    0.47
  -1 -11  10    0.21    0.41
  -1  11 -10    0.51    0.29
  11  10   1   -0.39    0.47
 -11  10  -1    0.32    0.27
   1  11  10    0.15    0.33
  -1  11 -10    0.26    0.47
   1   2 -11    9.85    0.75
   1  -2  11    9.29    1.01
 -11  -1  -2   11.00    0.70
  11  -1   2   10.15    0.70
  11  -1   2   10.63    0.78
  11   1  -2    9.29    0.86
  -1  -2 -11   10.76    0.85
  -1   2  11   11.52    1.02
   2  11  -1   10.67    0.57
  -1   2  11    7.83    0.87
   2  11  -1   10.13    0.84
  -2  11   1    9.66    0.68
 -11   1   2   10.07    0.65
   1   2 -11   11.18    0.83
  -2  11   1   10.26    0.83
   1   2  11    8.77    1.00
  -1   2 -11    9.47    0.74
   2  11   1   10.14    0.60
  -2  11  -1   11.68    0.87
 -11   1  -2    9.85    0.68
  -1   2 -11    9.55    0.76
  11   1   2    9.98    0.79
  -1  -2  11    8.11    0.92
   2  11   1    9.56    0.80
   1   2  11   11.17    0.90
  -2  11  -1    9.55    0.66
  11  -1  -2    9.18    0.81
  11  -3   2    7.50    0.56
   3  -2  11    6.19    0.88
  11   3  -2    5.19    0.73
  -3  -2 -11    5.76    0.70
  -2  11   3    6.63    0.56
  -2  11   3    6.84    0.74
   2 -11   3    7.23    0.69
   2  11  -3    6.60    0.75
  -3   2  11    6.77    0.78
  -3   2  11    6.94    0.76
  11  -3   2    7.10    0.64
   3   2 -11    6.58    0.57
   3   2 -11    6.37    0.74
 -11   3   2    6.29    0.54
  -3  -2  11    6.55    0.78
   3   2  11    7.23    0.79
  -3   2 -11    7.27    0.74
   2  11   3    7.86    0.74
  11   3   2    7.11    0.73
  -2  11  -3    5.96    0.73
  11  -3  -2    7.57    0.83
 -11   3  -2    6.50    0.54
  -3   2 -11    6.66    0.59
  -2  11  -3    7.25    0.54
   2  11   3    6.79    0.50
   3   2  11    7.50    0.96
  11   5  -2    3.03    0.59
 -11   5   2    2.85    0.42
  -5  -2 -11    2.43    0.50
   2  11  -5    1.75    0.51
  -5   2  11    2.64    0.48
  11  -5   2    3.27    0.42
  11  -5   2    2.67    0.45
   5   2 -11    3.61    0.63
   5  -2  11    3.25    0.69
   5   2 -11    2.70    0.48
  -2  11   5    2.99    0.55
   2 -11   5    2.82    0.53
  -2  11   5    3.48    0.45
  -2 -11   5    2.72    0.54
  11   5   2    2.38    0.51
   2  11   5    2.40    0.35
   5   2  11    3.16    0.55
   2  11   5    2.37    0.43
   5  -2 -11    2.34    0.47
  11  -5  -2    2.80    0.58
  -2  11  -5    2.58    0.37
  -2  11  -5    2.54    0.51
 -11   5  -2    2.11    0.37
   5   2  11    2.79    0.71
  -5   2 -11    2.48    0.52
  -5  -2  11    3.04    0.50
  -5  -2  11    2.66    0.55
  -7   2  11    8.50    0.80
   7  -2  11    8.58    1.06
  11   7  -2    6.93    0.77
  11  -7   2    7.83    0.69
  -7  -2 -11    6.91    0.76
   2  11  -7    5.85    0.85
   7   2 -11    5.46    0.76
  -2  11   7    8.20    0.87
  -2  11   7    7.28    0.71
 -11   7   2    6.13    0.64
   2 -11   7    6.58    0.85
   7   2 -11    7.76    0.93
  11   7  -2    6.15    0.86
   7   2  11    5.45    0.73
   2  11   7    5.96    0.61
  11   7   2    5.27    0.75
 -11   7  -2    6.69    0.73
   7   2  11    6.89    1.02
  -2  11  -7    7.09    0.65
  -2  11  -7    5.97    0.80
 -11   7  -2    6.87    0.71
   2  11   7    8.07    0.69
   7  -2 -11    6.69    0.79
  -2 -11   7    8.08    0.88
  -7   2 -11    6.99    0.84
   2  11  -9    3.24    0.76
   9   2 -11    4.73    0.76
  11   9  -2    3.59    0.79
  11  -9   2    5.17    0.65
  11   9  -2    3.67    0.65
   9  -2  11    5.38    0.94
   2 -11   9    3.63    0.72
  -9  -2 -11    4.53    0.69
  -2  11   9    4.27    0.60
 -11   9   2    4.01    0.59
   9   2  11    4.96    0.68
  -2  11  -9    5.15    0.77
  -9   2 -11    4.97    0.75
  -2 -11   9    3.84    0.71
   9   2  11    4.19    0.87
 -11   9  -2    3.95    0.59
  -2  11  -9    5.10    0.61
 -11   9  -2    3.78    0.64
  11   9   2    5.56    0.83
   9  -2 -11    4.87    0.77
   2  11   9    3.88    0.56
  11   0  -3   -0.12    0.24
  11   0   3    0.05    0.20
  11   0   3    0.05    0.24
   0   3  11   -0.05    0.25
   3  11   0    0.15    0.09
   3  11   0    0.40    0.32
  -3  11   0   -0.10    0.17
   0  -3  11   -0.34    0.40
   0   3 -11    0.06    0.23
   0   3 -11    0.26    0.33
   0   3  11    0.10    0.41
  -3  11   0   -0.06    0.23
 -11   0  -3    0.37    0.21
  -2   3  11    5.23    0.70
   3 -11   2    5.59    0.65
  -2   3  11    5.54    0.74
  -2  -3 -11    6.67    0.73
   2   3 -11    5.27    0.67
 -11  -2  -3    6.52    0.58
   2   3 -11    6.08    0.48
  -3  11   2    4.98    0.66
  11  -2   3    6.25    0.57
   3  11  -2    5.98    0.72
  11   2  -3    3.89    0.67
   2  -3  11    5.04    0.80
  -3  11   2    5.53    0.56
  11  -2   3    6.51    0.64
 -11   2   3    6.84    0.51
   2   3  11    6.28    0.88
  -2   3 -11    4.90    0.60
  11   2   3    5.51    0.63
 -11   2  -3    5.33    0.55
   3  11   2    6.22    0.67
  11  -2  -3    5.98    0.74
  -2  -3  11    4.71    0.72
  -2   3 -11    5.74    0.64
   2   3  11    5.19    0.71
  -3  11  -2    5.55    0.54
  -3  11  -2    7.17    0.75
   3  11   2    6.47    0.42
  11   2   3    6.14    0.42
 -11   4   3   21.25    1.20
  -3  11   4   21.72    1.24
  11  -4   3   22.53    1.27
   3  11  -4   19.58    1.39
  -4  -3 -11   21.16    1.35
   4   3 -11   21.28    1.41
  -4   3  11   19.07    1.31
  11  -4   3   20.44    1.23
  11   4  -3   21.77    1.46
   4  -3  11   19.92    1.52
   4   3 -11   22.24    1.27
   3 -11   4   20.87    1.35
  -4   3  11   20.83    1.31
  -3  11   4   21.56    1.36
   3  11   4   22.15    1.29
  -3  11  -4   20.19    1.18
  -4  -3  11   15.98    1.31
   3  11   4   22.88    1.13
  -4   3 -11   20.57    1.22
  11   4   3   21.50    1.34
 -11   4  -3   21.76    1.24
  11  -4  -3   23.35    1.44
   4   3  11   21.91    1.41
   4   3  11   18.13    1.54
  -3  11  -4   21.05    1.36
  -4   3 -11   18.74    1.31
  11   6  -3   26.33    1.55
   3  11  -6   22.95    1.62
   6   3 -11   26.77    1.53
  -6  -3 -11   23.65    1.50
 -11   6   3   25.22    1.41
   6  -3  11   27.12    1.76
  11  -6   3   22.75    1.45
  11  -6   3   24.16    1.40
  11   6  -3   23.84    1.65
   3 -11   6   27.03    1.61
   6   3 -11   24.14    1.62
  -3  11   6   26.51    1.58
  -6   3  11   24.58    1.47
  -3  11   6   24.15    1.42
  11  -6  -3   23.40    1.63
 -11   6  -3   24.20    1.43
  -3  11  -6   23.43    1.53
   3  11   6   25.96    1.33
  -6  -3  11   18.81    1.45
   6   3  11   27.26    1.59
  -3 -11   6   22.86    1.53
   3  11   6   25.09    1.41
   6   3  11   21.89    1.76
 -11   6  -3   26.37    1.43
  -3  11  -6   23.70    1.35
  11   6   3   24.03    1.53
  -6   3 -11   23.13    1.54
   8   3 -11   20.03    1.42
   3  11  -8   16.68    1.41
  -8   3  11   18.02    1.18
   8  -3  11   18.85    1.52
   8   3 -11   18.49    1.31
  11  -8   3   17.38    1.14
  11   8  -3   17.32    1.29
  -3  11   8   17.19    1.17
   3 -11   8   18.04    1.38
  -8  -3 -11   17.12    1.25
 -11   8   3   17.17    1.15
  11   8  -3   19.38    1.47
   8   3  11   20.13    1.31
   8   3  11   16.17    1.51
  -3 -11   8   17.83    1.32
   8  -3 -11   18.21    1.33
 -11   8  -3   16.93    1.21
   3  11   8   16.64    1.07
  11   8   3   18.15    1.35
  -3  11  -8   17.27    1.14
 -11   8  -3   19.29    1.21
  -8   3 -11   16.47    1.29
  -3  11  -8   15.85    1.26
   3  11 -10    5.83    0.95
   3 -11  10    6.56    0.99
  11  10  -3    8.14    1.05
 -10  -3 -11    7.17    0.87
 -11  10   3    6.16    0.75
  10   3 -11    7.62    0.98
  11  10  -3    7.04    0.97
  -3  11  10    7.45    0.83
  10  -3  11    6.72    1.04
  -3 -11  10    7.18    0.95
  -3  11 -10    7.09    0.78
  10   3  11    6.86    0.85
 -11  10  -3    6.82    0.84
 -10   3 -11    6.88    0.91
   3  11  10    7.60    0.79
  -3  11 -10    6.19    0.88
  10   3  11    7.68    1.15
  10  -3 -11    6.95    0.94
 -11  10  -3    7.66    0.82
   1   4 -11   20.04    1.14
  11  -1   4   19.75    1.15
  -1   4  11   17.98    1.29
   4 -11   1   20.34    1.21
   1  -4  11   17.16    1.34
   1   4 -11   20.17    1.29
   4  11  -1   19.53    1.29
  11   1  -4   21.55    1.41
  -4  11   1   19.29    1.14
  -4  11   1   18.00    1.25
  -1   4  11   19.54    1.36
  11  -1   4   21.35    1.23
 -11  -1  -4   20.19    1.14
   4  11   1   19.73    1.24
  -1   4 -11   20.70    1.19
  -4  11  -1   17.95    1.11
  11  -1  -4   21.19    1.41
 -11   1  -4   20.87    1.16
  11   1   4   19.33    1.18
   1   4  11   17.50    1.30
  -1  -4  11   18.24    1.38
  -1   4 -11   20.46    1.29
  -4  11  -1   19.02    1.27
   1   4  11   15.08    1.35
  11   1   4   20.32    1.22
 -11   3   4   28.69    1.55
   3  -4  11   26.25    1.86
  -4  11   3   27.77    1.70
   3   4 -11   29.76    1.77
  -3   4  11   31.87    1.76
  11  -3   4   29.84    1.57
   4 -11   3   31.26    1.71
  11  -3   4   30.35    1.68
  -3  -4 -11   32.97    1.77
  -3   4  11   29.77    1.72
  -4  11   3   28.15    1.59
   4  11  -3   29.64    1.79
   3   4 -11   29.94    1.56
  11   3  -4   29.25    1.80
  -4  11  -3   28.78    1.57
 -11   3  -4   29.47    1.60
  -3  -4  11   25.35    1.74
  -3   4 -11   27.32    1.66
  11   3   4   30.96    1.68
  -3   4 -11   28.12    1.65
   3   4  11   27.59    1.76
   4  11   3   31.01    1.67
   4  11   3   32.65    1.43
  -4  11  -3   28.66    1.71
  11   3   4   29.84    1.42
  11  -3  -4   25.06    1.75
   3   4  11   26.59    1.91
 -11   3  -4   29.53    1.53
   5  -4  11   12.57    1.21
 -11   5   4   12.54    0.87
  -5   4  11   12.99    0.98
  11   5  -4   13.38    1.14
  11  -5   4   14.06    1.02
   5   4 -11   13.68    0.93
  -5  -4 -11   12.42    0.99
  11   5  -4   12.85    1.04
   5   4 -11   12.54    1.09
   4 -11   5   11.99    1.00
  11  -5   4   12.84    0.86
  -4  11   5   12.07    0.89
   4  11  -5   11.07    1.15
  11  -5  -4   11.62    1.05
   5   4  11   13.08    1.05
 -11   5  -4   12.36    0.89
  11   5   4   11.18    0.94
   5   4  11   11.59    1.32
   4  11   5   13.58    0.77
  -5  -4  11   11.24    1.03
  -5   4 -11   11.77    0.88
  -5   4 -11   12.60    0.97
   4  11   5   12.61    0.89
  -4  11  -5   13.65    0.87
  -4  11  -5   11.46    0.98
 -11   5  -4   12.09    0.84
  11   7  -4    9.20    1.08
  -7   4  11    8.27    0.82
   4  11  -7    8.60    1.02
   7  -4  11    7.72    1.04
   7   4 -11    7.54    0.87
  11  -7   4    7.68    0.89
  -7  -4 -11    7.96    0.81
   4 -11   7    7.52    0.93
   7   4 -11    7.32    0.96
 -11   7   4    8.47    0.79
  11   7  -4    8.50    0.97
  -4  11   7    8.09    0.80
 -11   7  -4    6.06    0.70
  -4  11  -7    8.09    0.68
  -4  11  -7    7.72    0.86
 -11   7  -4    8.19    0.79
  -4 -11   7    7.39    0.87
  -7  -4  11    8.79    0.89
  11   7   4    7.31    0.87
  -7   4 -11    7.65    0.89
   7   4  11    5.63    1.03
   4  11   7    7.18    0.61
   7   4  11    9.28    0.94
  11   9  -4   14.85    1.29
  11   9  -4   16.18    1.43
  -4  11   9   12.41    1.04
   9  -4  11   16.64    1.43
   9   4 -11   12.56    1.17
   4 -11   9   15.26    1.34
  -9   4  11   15.06    1.07
 -11   9   4   14.94    1.07
  -9  -4 -11   14.96    1.13
   9   4 -11   14.12    1.44
  11  -9   4   13.22    1.21
   4  11  -9   12.82    1.37
   9  -4 -11   12.28    1.17
  -4 -11   9   14.95    1.21
  -4  11  -9   14.95    1.19
 -11   9  -4   14.24    1.08
   9   4  11   15.88    1.17
   4  11   9   14.76    0.97
  -9   4 -11   13.07    1.10
   9   4  11   16.28    1.50
 -11   9  -4   15.30    1.11
  -4  11  -9   13.99    1.03
  11   0   5    0.11    0.22
   0   5  11    0.48    0.38
   0   5  11    0.18    0.39
  -5  11   0    0.44    0.34
   0  -5  11    0.46    0.48
   0   5 -11    0.02    0.22
   0   5 -11   -0.10    0.33
   5 -11   0   -0.10    0.23
 -11   0  -5    0.07    0.23
  11   0  -5    0.37    0.33
   5  11   0    0.21    0.33
  -5  11   0   -0.12    0.21
  11   0   5    0.04    0.28
  11  -2   5   13.69    0.83
  -5  11   2   12.72    0.87
  -2   5  11   12.60    1.00
   5 -11   2   13.03    0.94
 -11  -2  -5   12.81    0.89
  -5  11   2   11.34    0.97
 -11   2   5   10.72    0.87
   2   5 -11   13.43    1.06
  -2   5  11   14.26    1.04
  11  -2   5   13.42    0.99
  11   2  -5   11.98    1.09
   2  -5  11    9.82    1.14
   5  11  -2   11.65    1.04
  -5  11  -2   11.53    0.82
   5  11   2   13.38    0.96
  -2   5 -11   13.96    0.93
 -11   2  -5   12.43    0.86
   2   5  11   10.99    1.08
  -5  11  -2   10.74    0.94
  11   2   5   13.32    0.96
  11   2   5   11.73    0.85
  11   2   5   13.78    0.85
   2   5  11    8.77    1.11
  11  -2  -5   12.51    1.13
  -2  -5  11   11.19    1.04
  -2   5 -11   11.21    0.94
 -11   4   5   27.81    1.50
  -4  -5 -11   27.49    1.66
   5  11  -4   29.08    1.79
  -5  11   4   26.10    1.62
  11  -4   5   29.01    1.69
   4   5 -11   27.73    1.53
   5 -11   4   28.03    1.66
   4  -5  11   26.24    1.84
  -5  11   4   26.45    1.52
  -4   5  11   27.01    1.63
  11   4  -5   26.80    1.80
   4   5 -11   28.45    1.75
  -4  -5  11   25.80    1.66
 -11   4  -5   27.25    1.54
  11   4   5   28.46    1.33
   5  11   4   28.53    1.32
   4   5  11   22.61    1.65
 -11   4  -5   28.79    1.46
  -5  11  -4   27.10    1.64
  -4   5 -11   25.55    1.56
  -4   5 -11   26.82    1.62
   5  11   4   26.59    1.54
   4   5  11   25.65    1.87
  -5  11  -4   28.17    1.51
  11   4   5   25.32    1.56
  11  -4  -5   23.09    1.69
   6  -5  11   12.97    1.36
   6   5 -11   14.89    1.08
  -5  11   6   13.96    0.99
  11   6  -5   14.25    1.21
 -11   6   5   13.76    0.95
   5 -11   6   14.00    1.14
   5  11  -6   11.61    1.26
  -6   5  11   14.14    1.03
  11   6  -5   12.59    1.33
  -6  -5 -11   13.15    1.01
   6   5 -11   13.31    1.18
  11  -6   5   14.05    1.13
   6   5  11   14.27    1.13
  -6   5 -11   13.75    1.09
 -11   6  -5   12.10    0.97
  -6  -5  11   14.31    1.06
  -5  11  -6   13.69    0.94
  11  -6  -5   13.60    1.17
   5  11   6   13.15    0.81
  -5 -11   6   14.60    1.10
  -5  11  -6   14.23    1.04
   6   5  11   14.68    1.51
 -11   6  -5   14.51    0.96
  11   6   5   12.68    1.05
   8  -5  11    7.98    1.09
  -5  11   8    6.22    0.75
  11   8  -5    6.54    1.03
  11   8  -5    6.79    0.96
  -8  -5 -11    5.42    0.74
  11  -8   5    7.36    0.96
   8   5 -11    6.20    0.94
   5  11  -8    7.01    1.00
   8   5 -11    8.89    0.93
   5 -11   8    6.89    0.95
 -11   8   5    7.60    0.77
  -8   5  11    6.87    0.78
 -11   8  -5    7.08    0.78
  -8   5 -11    7.65    0.89
  -5  11  -8    7.48    0.84
  -5 -11   8    5.63    0.80
  -5  11  -8    6.96    0.73
 -11   8  -5    7.28    0.76
   8   5  11    6.30    1.05
   5  11   8    6.02    0.59
   8   5  11    8.13    0.92
  10  -5  11    1.54    0.73
  11  10  -5    3.72    0.81
   5  11 -10    2.12    0.72
  11  10  -5    1.05    0.62
 -11  10   5    1.67    0.49
   5 -11  10    1.66    0.71
  10   5 -11    1.38    0.69
 -10  -5 -11    3.47    0.61
  -5  11  10    1.85    0.52
  11 -10   5    1.65    0.68
  10   5 -11    2.60    0.66
 -10   5  11    2.26    0.51
   5  11  10    1.61    0.43
  -5  11 -10    2.10    0.53
  -5 -11  10    3.53    0.67
  10   5  11    2.80    0.60
 -11  10  -5    2.48    0.55
  -5  11 -10    2.28    0.63
  10   5  11    1.06    0.66
  10  -5 -11    1.96    0.64
 -10   5 -11    3.20    0.65
 -11  10  -5    2.37    0.55
   1   6 -11   22.13    1.24
  11   1  -6   22.49    1.56
 -11  -1  -6   21.62    1.34
  11  -1   6   25.53    1.53
  -1   6  11   20.67    1.40
   1  -6  11   20.05    1.58
  -6  11   1   22.14    1.32
   1   6 -11   25.33    1.55
  -6  11   1   21.90    1.44
   6  11  -1   22.25    1.49
   6 -11   1   24.17    1.36
  -1  -6  11   21.79    1.55
   6  11   1   21.57    1.44
  11   1   6   23.58    1.30
  -1   6 -11   23.71    1.49
 -11   1  -6   22.75    1.34
   1   6  11   22.58    1.58
   1   6  11   22.31    1.48
  -6  11  -1   20.94    1.42
  11   1   6   22.94    1.50
   6 -11  -1   23.61    1.31
  -1   6 -11   23.41    1.33
  11  -1  -6   21.78    1.59
  -6  11  -1   22.04    1.31
   3  -6  11   10.56    1.22
  -3   6  11   13.41    1.02
  -6  11   3   12.66    0.91
  11  -3   6   12.46    1.07
   3   6 -11   13.65    1.13
   6 -11   3   12.91    0.97
   6  11  -3   11.26    1.17
 -11   3   6   13.71    0.88
  11   3  -6   11.46    1.22
 -11  -3  -6   12.30    0.95
  -6  11   3   14.29    1.07
  11  -3  -6    9.92    1.19
  -6  11  -3   13.72    0.90
  11   3   6   14.49    0.87
  -3   6 -11   12.98    0.97
  11   3   6   11.06    1.00
  11   3   6   12.52    0.90
   3   6  11    9.41    1.04
   6 -11  -3   12.64    0.83
   3   6  11   12.61    1.20
 -11   3  -6   12.90    0.91
   6  11   3   14.73    0.98
  -6  11  -3   12.11    0.99
  -3   6 -11   11.07    1.00
  -3  -6  11   13.34    1.08
  11  -5   6   19.44    1.47
   6 -11   5   21.38    1.41
   5   6 -11   22.01    1.31
   5   6 -11   19.31    1.46
  -6  11   5   18.82    1.26
  -5  -6 -11   21.19    1.39
  11   5  -6   18.26    1.53
  11   5  -6   24.53    1.60
  -5   6  11   21.89    1.36
   6  11  -5   17.85    1.47
 -11   5   6   20.81    1.23
   5  -6  11   19.06    1.57
  11   5   6   20.41    1.03
 -11   5  -6   18.76    1.25
  -5   6 -11   20.39    1.30
  -5  -6  11   20.50    1.37
  11   5   6   20.65    1.31
   5   6  11   18.65    1.37
   5   6  11   16.92    1.56
  -5   6 -11   20.31    1.35
  11  -5  -6   18.44    1.45
  -6  11  -5   20.03    1.24
  -6  11  -5   20.68    1.36
   7   6 -11   18.11    1.45
  -7   6  11   18.95    1.27
   6  11  -7   16.61    1.45
   6 -11   7   18.46    1.43
  11   7  -6   17.34    1.47
  -7  -6 -11   19.86    1.32
  11  -7   6   18.32    1.46
  -6  11   7   18.74    1.24
  11   7  -6   19.49    1.52
   7  -6  11   18.79    1.57
 -11   7   6   19.02    1.21
   7   6 -11   20.00    1.36
  -6  11  -7   17.71    1.29
   6  11   7   19.22    1.04
  -6  11  -7   18.61    1.20
  -7   6 -11   16.66    1.30
 -11   7  -6   17.75    1.17
   7   6  11   15.42    1.55
  -6 -11   7   18.60    1.32
  -7  -6  11   18.44    1.30
   7   6  11   17.63    1.31
 -11   7  -6   20.47    1.28
 -11  -7   6   18.08    1.14
   9  -6  11   12.21    1.36
  -6  11   9    9.78    1.00
   6 -11   9    9.26    1.22
   6  11  -9   10.87    1.27
  -9   6  11   11.88    0.96
  11   9  -6   11.79    1.36
 -11   9   6   12.14    0.97
  11  -9   6   10.95    1.23
   9   6 -11   11.16    1.27
  11   9  -6   10.99    1.28
   9   6 -11   11.30    1.18
  -9  -6 -11   12.21    1.01
 -11   9  -6   11.11    0.91
  -6  11  -9   12.51    0.96
  -6  11  -9   10.90    1.08
   9   6  11   10.86    1.04
   6  11   9   10.73    0.80
  -9   6 -11   12.93    1.09
 -11   9  -6   10.56    1.04
  -6 -11   9    8.25    1.00
 -11   0  -7    0.26    0.30
   0   7 -11   -0.07    0.22
   0   7  11    0.03    0.26
   7 -11   0   -0.08    0.25
   7  11   0   -0.05    0.36
  11   0  -7    0.26    0.46
  11   0   7    0.17    0.38
  -7  11   0   -0.27    0.34
   0  -7  11   -0.02    0.44
   0   7 -11   -0.48    0.35
  -7  11   0    0.44    0.27
  -2   7  11   11.27    0.95
  11  -2   7   10.35    1.12
 -11  -2  -7   12.55    0.93
   2   7 -11   10.25    1.09
   7  11  -2   12.03    1.18
  -7  11   2   10.42    0.83
  -7  11   2    8.85    0.96
   7 -11   2   11.43    0.88
   2  -7  11    8.27    1.09
  11   2  -7   12.43    1.27
  -2   7 -11   12.04    0.89
  -2  -7  11   10.65    1.02
  -7  11  -2    9.79    0.97
  -2   7 -11   11.47    0.98
 -11   2  -7   10.68    0.85
  11   2   7   12.38    1.05
   7  11   2    9.37    0.96
  11   2   7   10.34    0.80
  11  -2  -7   12.37    1.26
  11   2   7   10.05    0.86
  -7  11  -2   11.02    0.83
   2   7  11   11.28    0.97
   4  -7  11   15.73    1.45
   4   7 -11   18.19    1.39
 -11  -4  -7   17.46    1.21
  11   4  -7   17.06    1.45
 -11   4   7   16.06    1.11
   4   7 -11   17.13    1.22
  11  -4   7   20.18    1.43
   7  11  -4   18.02    1.46
  -7  11   4   18.86    1.19
   7 -11   4   17.17    1.25
  -4   7  11   17.38    1.24
  -4   7 -11   17.87    1.25
  -4  -7  11   17.36    1.28
   4   7  11   15.20    1.23
  11   4   7   20.60    1.10
 -11   4  -7   18.61    1.19
  11  -4  -7   16.52    1.41
  -7  11  -4   18.58    1.15
  -4   7 -11   15.03    1.19
  -7  11  -4   17.46    1.23
  11  -6   7   22.28    1.58
   6   7 -11   22.58    1.61
   7  11  -6   21.18    1.63
  -6  -7 -11   20.80    1.43
  -7  11   6   22.44    1.37
   7 -11   6   20.14    1.50
 -11   6   7   19.46    1.29
   6  -7  11   19.15    1.56
   7  11  -6   20.77    1.65
  11   6  -7   19.37    1.64
  -6   7  11   20.40    1.35
   6   7 -11   23.87    1.44
  11   6  -7   21.18    1.66
  -6  -7  11   21.00    1.41
  -6   7 -11   19.85    1.40
 -11   6  -7   21.33    1.33
  -6   7 -11   19.92    1.35
  -7  11  -6   23.55    1.44
  11  -6  -7   18.52    1.57
   6   7  11   21.80    1.44
  -7  11  -6   20.12    1.31
   8   7 -11    8.02    0.95
 -11   8   7   10.04    0.84
  -8  -7 -11    7.64    0.89
   7  11  -8    6.59    1.04
  11   8  -7    7.16    1.12
   8  -7  11    7.75    1.13
  -7  11   8    8.45    0.90
   7 -11   8    7.98    1.07
   7  11  -8    6.85    1.04
  11   8  -7   10.02    1.22
  -8   7  11    8.16    0.87
  11  -8   7    7.53    1.06
   8   7 -11    8.24    1.10
  -7  11  -8    6.70    0.84
 -11  -8   7    8.81    0.94
  -7 -11   8    9.30    0.99
   8   7  11    8.73    0.92
 -11   8  -7    9.41    0.80
 -11   8  -7    8.27    0.91
  -8  -7  11    8.60    0.83
   7  11   8    8.60    0.63
  -8   7 -11    6.42    0.86
  -7  11  -8    9.14    0.88
   7  11 -10    2.37    0.73
   7  11 -10    2.43    0.68
   7 -11  10    2.06    0.83
  10  -7  11    1.45    0.71
  11  10  -7    3.22    0.82
  10   7 -11    3.31    0.81
 -10  -7 -11    2.58    0.58
  11  10  -7    3.04    0.85
  10   7 -11    2.03    0.68
  -7  11  10    2.67    0.62
  11 -10   7    1.42    0.71
 -10   7  11    3.16    0.59
 -11  10   7    2.19    0.54
 -10   7 -11    2.66    0.64
 -11  10  -7    2.80    0.60
  -7 -11  10    3.11    0.68
  10   7  11    2.24    0.52
  10  -7 -11    1.10    0.59
  -7  11 -10    2.54    0.60
   7  11  10    2.41    0.42
 -11  10  -7    2.32    0.54
 -11 -10   7    2.34    0.53
  -7  11 -10    2.25    0.55
   1   8 -11   12.65    0.79
 -11  -1  -8   13.47    1.04
   8 -11   1   14.62    1.02
  -1   8  11   11.67    1.02
   1  -8  11   11.10    1.23
  11   1  -8   12.51    1.32
   1   8 -11   15.27    1.22
  11  -1   8   12.19    1.28
  -8  11   1   14.01    1.10
  -8  11   1   12.32    0.94
   8  11  -1   12.15    1.10
  -1   8 -11   14.10    0.92
  11  -1  -8   10.59    1.24
   8  11   1   11.33    1.03
   1   8  11   14.53    1.08
  11   1   8   14.50    1.23
  -8  11  -1   12.41    1.05
  -8  11  -1   11.89    0.92
  -1   8 -11   13.57    1.13
  -1  -8  11   13.47    1.17
 -11   1  -8   14.34    1.03
  11   3  -8    8.80    1.12
  11  -3   8    8.15    1.04
   8  11  -3    7.45    1.00
   8 -11   3    9.77    0.97
   3   8 -11    7.08    0.98
  -3   8  11    8.29    0.92
 -11  -3  -8   10.13    0.97
  -8  11   3    9.59    0.80
   3  -8  11    8.70    1.13
   8  11  -3   10.14    1.17
  -8  11  -3    8.21    0.89
  11   3   8    9.05    0.84
 -11   3  -8    8.99    0.87
  -3   8 -11    9.30    0.89
  -3   8 -11    8.37    0.94
  11  -3  -8    8.74    1.06
  -3  -8  11    8.79    0.98
  11   3   8    9.93    1.10
  -8  11  -3    6.97    0.77
   3   8  11    9.18    0.94
   8 -11   5   13.89    1.23
  11  -5   8   14.66    1.37
 -11  -5  -8   15.35    1.11
  -5   8  11   14.12    1.06
  11   5  -8   11.20    1.32
   5   8 -11   15.34    1.07
   8  11  -5   14.17    1.44
   5   8 -11   16.36    1.34
   5  -8  11   12.78    1.42
   8  11  -5   15.46    1.53
  11   5  -8   16.23    1.55
 -11   5   8   12.86    0.98
  -8  11   5   14.34    1.07
  11   5   8   15.22    0.95
  -8  11  -5   13.61    1.09
   5   8  11   15.66    1.18
  -5   8 -11   15.08    1.13
  -5   8 -11   13.64    1.13
  -5  -8  11   13.62    1.17
 -11   5  -8   14.55    1.09
  11  -5  -8   13.62    1.23
  -8  11  -5   14.56    1.05
  11  -7   8   10.33    1.18
  -8  11   7   12.09    0.91
   8 -11   7    8.88    1.13
   8  11  -7   10.57    1.31
   7  -8  11   10.84    1.30
   7   8 -11   12.29    1.01
  -7   8  11    8.78    0.96
   8  11  -7   10.49    1.23
 -11   7   8   11.17    0.90
   7   8 -11    9.03    1.15
  11   7  -8    9.26    1.26
  11   7  -8   10.13    1.27
  -7  -8 -11   12.60    1.04
  -7   8 -11   10.01    1.03
 -11   7  -8   10.36    1.01
  -8  11  -7    8.95    0.92
  -8  11  -7    8.85    0.94
  11  -7  -8    6.36    0.98
  -8 -11   7   10.78    0.96
   7   8  11    9.86    0.96
  -7  -8  11   10.41    1.06
  -7   8 -11   11.49    1.04
  11   9  -8    3.55    0.88
  -8  11   9    5.35    0.77
   9  -8  11    5.09    0.98
 -11   9   8    5.74    0.76
   8  11  -9    7.12    1.06
   9   8 -11    7.07    0.97
   9   8 -11    6.94    1.05
  11  -9   8    6.69    1.04
  -9  -8 -11    5.46    0.79
  11   9  -8    5.10    1.03
   8  11  -9    3.96    0.90
  -9   8  11    5.49    0.76
   8 -11   9    4.01    0.98
   9   8  11    6.80    0.74
  -8 -11   9    6.13    0.84
  -8  11  -9    4.83    0.75
  -8  11  -9    6.51    0.81
 -11   9  -8    4.62    0.73
  -9   8 -11    4.54    0.77
  -9  11   0    0.27    0.31
  11   0   9   -0.30    0.45
 -11   0  -9   -0.05    0.36
   0  -9  11    0.37    0.45
  -9  11   0    0.46    0.44
   0   9 -11   -0.04    0.22
   9  11   0   -0.04    0.38
  11   0  -9    0.45    0.39
   0   9 -11    0.03    0.40
   0   9  11    0.52    0.40
  11  -2   9    2.39    0.69
   2   9 -11    0.80    0.54
  -2   9  11    1.22    0.47
   9 -11   2    0.65    0.48
   9  11  -2    1.14    0.63
  11   2  -9    1.12    0.59
   2  -9  11    1.44    0.61
  -9  11   2    1.01    0.51
  -9  11   2    0.98    0.38
 -11  -2  -9    1.15    0.46
   9  11  -2    0.58    0.53
  -9  11  -2    1.43    0.40
  -2  -9  11    2.06    0.57
 -11   2  -9    1.53    0.48
  -2   9 -11    1.61    0.53
  -2   9 -11    1.05    0.39
  -9  11  -2    1.88    0.51
  11   2   9    1.61    0.44
  11   2   9    1.39    0.62
   2   9  11    1.38    0.48
  11  -2  -9    1.05    0.53
  -9  11   4    7.23    0.78
  11  -4   9    7.53    1.04
  11   4  -9    7.19    1.04
  -4   9  11    8.75    0.93
 -11  -4  -9   10.24    0.97
   9  11  -4    8.39    1.07
   9  11  -4    5.96    1.05
   4   9 -11    7.17    1.02
   4  -9  11    8.43    1.14
   9 -11   4    6.75    0.89
 -11   4   9    8.66    0.82
  11   4   9    9.49    1.17
  -4   9 -11    8.57    0.97
  11   4   9    8.04    0.83
  -4  -9  11    9.45    1.01
  11  -4  -9    7.95    1.05
  -9  11  -4    7.20    0.80
  -9  11  -4    8.21    0.88
   4   9  11    8.07    0.88
 -11   4  -9    8.48    0.91
  -4   9 -11    8.08    0.85
   6   9 -11   17.23    1.25
  11   6  -9   18.76    1.57
  -6   9  11   15.28    1.21
   9 -11   6   16.52    1.45
   9  11  -6   15.39    1.65
   9  11  -6   16.15    1.45
   6   9 -11   15.59    1.42
 -11   6   9   15.69    1.15
  11   6  -9   16.17    1.49
  -9  11   6   16.79    1.21
   6  -9  11   13.87    1.55
  11  -6   9   18.16    1.54
  -6   9 -11   16.92    1.24
  11  -6  -9   15.48    1.42
 -11   6  -9   18.08    1.26
  11   6   9   18.07    1.07
  -9  11  -6   16.21    1.19
  -6   9 -11   14.59    1.25
  -6  -9  11   16.84    1.29
   6   9  11   17.57    1.24
  -9  11  -6   17.45    1.23
   8   9 -11   11.10    1.17
   8   9 -11   13.38    1.41
 -11   8   9   10.26    1.03
   9 -11   8   10.77    1.36
  11   8  -9   12.38    1.42
  11   8  -9   11.84    1.40
   9  11  -8   12.47    1.39
  -9  11   8   14.21    1.08
   8  -9  11   11.06    1.39
  11  -8   9   12.44    1.38
  -8   9  11   11.98    1.05
   9  11  -8   11.28    1.42
   8   9  11   11.87    0.98
  -8  -9  11   11.63    1.04
  -9  11  -8   11.69    1.02
  -8   9 -11   11.40    1.14
  -9  11  -8   11.93    1.02
 -11   8  -9   11.62    1.14
  -9 -11   8   12.69    1.09
  11 -10   9    0.84    0.65
   9  11 -10    0.81    0.64
 -11  10   9    1.32    0.49
  11  10  -9    0.84    0.79
 -10   9  11    1.26    0.50
   9  11 -10   -0.06    0.65
  10  -9  11    0.73    0.67
  10   9 -11    0.67    0.59
  -9  11  10    0.51    0.45
   9 -11  10    0.29    0.74
  10   9 -11    1.22    0.70
  11  10  -9    1.40    0.73
  -9 -11  10    1.27    0.55
  -9  11 -10    1.60    0.51
  -9  11 -10    1.29    0.53
 -10   9 -11    1.37    0.56
 -11  10  -9    1.50    0.56
  11   1 -10    0.20    0.49
 -10  11   1   -0.59    0.27
 -11  -1 -10   -0.36    0.37
  10  11  -1   -0.19    0.48
   1 -10  11    0.69    0.54
  10  11  -1    0.72    0.47
  -1  10  11    0.54    0.40
  11  -1  10    0.14    0.60
   1  10 -11   -0.11    0.48
 -10  11   1    0.03    0.44
  -1  10 -11    0.31    0.48
  -1  10 -11    0.00    0.27
  -1 -10  11    0.10    0.42
 -11   1 -10   -0.14    0.40
 -10  11  -1    0.20    0.32
 -10  11  -1    0.77    0.49
  11   1  10   -0.47    0.49
   1  10  11    0.53    0.38
  11  -1 -10    0.32    0.46
 -11  -3 -10    2.98    0.61
   3  10 -11    3.15    0.76
 -10  11   3    4.36    0.64
  10  11  -3    3.04    0.82
  10  11  -3    3.48    0.76
  -3  10  11    2.57    0.58
  11   3 -10    2.96    0.75
   3 -10  11    2.89    0.78
  11  -3  10    4.02    0.86
  11  -3 -10    2.80    0.71
 -10  11  -3    3.27    0.57
 -10  11  -3    3.10    0.61
  11   3  10    4.14    0.64
   3  10  11    3.53    0.61
  -3 -10  11    3.16    0.71
  -3  10 -11    3.56    0.59
  -3  10 -11    3.04    0.67
  11   3  10    3.28    0.85
 -11   3 -10    2.14    0.56
 -10  11   5    1.19    0.38
  11   5 -10    2.10    0.69
 -11  -5 -10    1.70    0.50
   5 -10  11    2.25    0.77
 -11   5  10    1.85    0.45
  10  11  -5    1.81    0.68
  10 -11   5    0.78    0.60
  10  11  -5    0.36    0.66
  11  -5  10    2.14    0.72
   5  10 -11    2.07    0.69
  -5  10  11    2.18    0.54
 -11   5 -10    1.68    0.54
 -10  11  -5    0.74    0.41
   5  10  11    1.98    0.52
 -10  11  -5    1.00    0.44
  11   5  10    1.42    0.45
  11  -5 -10    1.68    0.62
  -5  10 -11    1.32    0.53
  -5 -10  11    1.55    0.53
  -5  10 -11    2.16    0.53
  10 -11   7    1.35    0.67
   7 -10  11    2.12    0.82
   7  10 -11    1.07    0.53
   7  10 -11    0.96    0.66
  -7  10  11    1.38    0.50
 -11   7  10    1.31    0.47
  10  11  -7    0.63    0.76
  10  11  -7    1.48    0.69
 -10  11   7    1.36    0.50
  11  -7  10    1.58    0.68
  11   7 -10    1.94    0.70
  11   7 -10    1.13    0.68
  11   7  10    2.26    0.41
  -7 -10  11    2.26    0.58
  -7  10 -11    1.43    0.50
   7  10  11    1.22    0.46
  11  -7 -10    0.92    0.60
 -11   7 -10    2.10    0.60
  -7  10 -11    2.18    0.57
 -10 -11   7    1.81    0.49
 -10  11  -7    1.94    0.53
 -10  11  -7    1.49    0.51
  11  -9  10    2.38    0.79
 -11   9  10    3.45    0.65
  11   9 -10    3.77    0.93
  10  11  -9    4.08    0.88
  10 -11   9    1.94    0.84
 -10  11   9    3.22    0.64
   9  10 -11    1.46    0.66
  10  11  -9    2.13    0.81
  -9  10  11    3.08    0.64
   9 -10  11    2.89    0.89
  11   9 -10    3.29    0.91
   9  10 -11    4.05    0.91
  -9 -10  11    3.30    0.63
  -9  10 -11    3.28    0.67
 -10  11  -9    2.11    0.58
 -11   9 -10    2.44    0.65
 -10  11  -9    3.30    0.64
 -10 -11   9    2.67    0.59
 -11   0 -11   -0.35    0.29
 -11  11   0    0.14    0.34
 -11  11   0   -0.25    0.46
   0 -11  11    0.27    0.51
   0  11 -11    0.02    0.46
   0  11  11    0.08    0.36
  11   0 -11   -0.80    0.39
  11   0  11    0.22    0.54
 -11  -2 -11    1.99    0.59
  -2  11  11    2.22    0.54
   2 -11  11    2.43    0.74
  11  11  -2    1.50    0.75
 -11  11   2    2.32    0.51
 -11  11   2    3.02    0.70
  11  -2  11    3.35    0.81
  11   2 -11    2.86    0.69
  11  11  -2    1.85    0.55
   2  11 -11    2.26    0.63
 -11  11  -2    2.00    0.50
 -11   2 -11    1.43    0.56
   2  11  11    3.15    0.60
  11  -2 -11    3.22    0.71
  -2 -11  11    2.08    0.65
  -2  11 -11    3.60    0.54
  11   2  11    2.51    0.79
  11   2  11    3.82    0.66
 -11  11  -2    2.71    0.62
  -2  11 -11    1.81    0.64
 -11  -4 -11   11.44    1.12
  11  11  -4   12.51    1.44
  11  11  -4   11.47    1.24
   4  11 -11   11.64    1.36
 -11  11   4   12.06    1.01
  11   4 -11   14.00    1.37
  11  -4  11   13.31    1.40
  -4  11  11   10.57    1.09
   4 -11  11    7.60    1.22
 -11  11  -4   12.15    1.06
   4  11  11   12.78    1.00
  11  -4 -11    9.81    1.16
  -4  11 -11   13.05    1.29
  -4 -11  11   11.79    1.25
  11   4  11   12.49    1.47
  11   4  11   13.39    1.05
 -11   4 -11   10.44    1.14
 -11  11  -4   11.74    1.00
 -11  -6 -11   15.39    1.17
  11   6 -11   15.54    1.53
 -11   6  11   12.10    1.06
   6  11 -11   16.39    1.59
  11  11  -6   11.62    1.53
 -11  11   6   15.06    1.15
  11   6 -11   17.77    1.71
  11  -6  11   16.76    1.52
  11  11  -6   13.36    1.48
  -6  11  11   13.32    1.16
   6 -11  11    9.62    1.41
  11 -11   6   13.67    1.40
  -6  11 -11   15.46    1.27
 -11  11  -6   14.05    1.15
  11  -6 -11   13.42    1.41
  -6  11 -11   12.04    1.18
 -11   6 -11   14.31    1.23
  -6 -11  11   13.47    1.24
  11   6  11   14.24    1.09
 -11  11  -6   13.81    1.11
   6  11  11   13.25    1.04
  11  11  -8    4.97    1.02
  11  -8  11    4.34    0.96
 -11   8  11    5.59    0.80
  11   8 -11    7.13    1.14
  11  11  -8    4.50    1.06
 -11  11   8    4.98    0.76
  11   8 -11    5.19    0.94
   8  11 -11    4.81    0.86
  11 -11   8    3.86    0.91
  -8  11  11    4.80    0.79
   8 -11  11    5.09    1.06
   8  11 -11    5.36    1.02
  -8  11 -11    4.75    0.78
   8  11  11    4.87    0.59
  -8  11 -11    5.89    0.83
  11  -8 -11    5.32    0.96
 -11   8 -11    5.14    0.85
  -8 -11  11    3.64    0.73
 -11  11  -8    5.77    0.82
 -11  11  -8    5.04    0.75
 -11 -11   8    4.51    0.72
  11  10 -11    2.00    0.73
 -11  10  11    0.65    0.49
  11  11 -10    0.74    0.78
 -11  11  10    1.00    0.51
  11  10 -11    1.27    0.76
 -10  11  11    1.54    0.57
  10 -11  11    0.63    0.71
  10  11 -11    0.75    0.66
  10  11 -11    1.63    0.80
  11 -11  10    1.30    0.77
  11 -10  11    1.18    0.74
  11  11 -10    0.43    0.69
 -10  11 -11    1.77    0.61
 -11  11 -10    1.48    0.64
 -11  10 -11    2.64    0.69
   0   0 -12  118.97    5.77
   0   0  12  130.30    5.96
   0   0  12  123.43    5.83
   0  12   0  124.68    5.62
   0  12   0  123.49    5.84
  12   0   0  118.59    5.83
  12  -2   0  100.93    4.87
  12   2   0  103.01    4.90
   0  12   2  101.80    4.67
   0  12   2   97.02    4.84
   2   0 -12   99.28    4.69
   2   0  12  110.28    5.06
   0  12  -2   92.82    4.87
  -2   0  12  105.53    4.94
  -2   0  12   98.97    4.85
   0  12  -2  100.38    4.63
 -12   2   0   99.47    4.71
  -2   0 -12  104.93    4.85
   0  12  -4   44.63    2.07
   0  12  -4   44.44    2.36
   0  12   4   42.28    2.14
   0  12   4   43.52    2.29
  -4   0  12   41.46    2.29
   0 -12   4   44.36    2.37
 -12   4   0   41.25    2.17
  -4   0 -12   40.88    2.27
  -4   0  12   44.82    2.30
  12  -4   0   41.86    2.30
   4   0  12   42.55    2.50
  12   4   0   37.25    2.31
   4   0 -12   41.23    2.19
  12  -6   0    6.55    0.79
 -12   6   0    7.28    0.73
  12   6   0    8.19    0.90
   0 -12   6    9.04    0.82
   0  12  -6    9.49    0.63
   0  12  -6    7.51    0.89
   0  12   6    7.23    0.71
   0  12   6    8.38    0.87
   6   0 -12    8.04    0.83
   6   0  12    8.90    1.09
  -6   0  12    7.65    0.80
  -6   0 -12    5.81    0.79
   8   0  12    1.06    0.62
   8   0 -12    0.48    0.39
   0  12   8    1.13    0.36
   0  12   8    0.85    0.42
 -12   8   0    0.40    0.32
  -8   0 -12    0.55    0.44
   0  12  -8    0.51    0.45
  12  -8   0    0.66    0.43
  12   8   0    0.53    0.39
   0 -12   8    1.43    0.52
 -12  10   0    0.26    0.36
  12  10   0    0.01    0.51
  10   0 -12    0.31    0.41
   0 -12  10   -0.15    0.46
  12 -10   0   -0.28    0.36
 -12  10   0   -0.04    0.46
 -10   0 -12    0.36    0.46
   0  12 -10    0.23    0.47
   0  12  10    0.31    0.33
  10   0  12    0.22    0.57
  -1   1  12    4.66    0.65
   1  12  -1    4.48    0.64
  12  -1   1    3.93    0.55
   1  -1  12    4.12    0.72
   1  12  -1    3.87    0.38
  12   1  -1    4.38    0.65
   1   1 -12    5.08    0.61
  -1   1  12    4.94    0.72
  -1  12   1    4.04    0.44
  -1  12   1    5.02    0.64
  -1  -1 -12    4.23    0.59
   1  12   1    4.90    0.41
  -1  12  -1    3.88    0.44
  -1   1 -12    4.92    0.59
  -1   1 -12    5.37    0.57
  -1  -1  12    4.48    0.69
   1   1  12    4.52    0.75
   1   1  12    3.35    0.58
  -1  12  -1    3.76    0.61
  12   1   1    3.88    0.54
  12  -1  -1    4.06    0.61
   1  -1 -12    4.75    0.48
   1  12   1    4.02    0.60
 -12   1  -1    4.81    0.50
 -12   3   1    0.18    0.23
  -3  -1 -12    0.81    0.31
   3  -1  12    0.72    0.48
   3   1 -12    0.24    0.21
   1  12  -3    0.29    0.17
  -3   1  12   -0.48    0.30
  -1  12   3    0.49    0.24
  12  -3   1    0.17    0.29
  12   3  -1    0.63    0.39
   1  12  -3    0.58    0.40
   3   1 -12    0.43    0.37
  -1  12   3    0.52    0.36
   1 -12   3    0.29    0.31
  -3   1  12    0.54    0.41
   1  12   3    0.33    0.19
  -3  -1  12    0.25    0.30
   3   1  12    0.63    0.37
  -1  12  -3    0.37    0.22
 -12   3  -1    0.28    0.24
   1  12   3    0.73    0.33
  -1  12  -3    0.38    0.36
  12  -3  -1    0.09    0.33
  12   3   1    0.30    0.33
  -3  -1  12    0.78    0.45
   3   1  12   -0.03    0.45
  -3   1 -12    0.03    0.32
   3  -1 -12    0.25    0.24
  -5   1  12    0.71    0.40
  12   5  -1   -0.09    0.37
  -1  12   5    0.09    0.32
 -12   5   1    0.11    0.25
  -5  -1 -12    0.97    0.41
   5  -1  12    0.62    0.52
   1 -12   5    0.24    0.36
   1  12  -5    0.91    0.44
  12  -5   1    0.34    0.33
   5   1 -12    0.02    0.28
  -1  12   5    0.69    0.29
   5   1  12    1.66    0.62
  12  -5  -1    0.00    0.33
  -1 -12   5    0.78    0.38
  -1  12  -5   -0.30    0.35
  -5  -1  12    0.08    0.29
  12   5   1    0.60    0.39
  -1  12  -5    0.13    0.23
   1  12   5    0.27    0.22
   1  12   5    0.25    0.34
   5  -1 -12    0.10    0.28
 -12   5  -1    0.43    0.27
  -5  -1  12    0.34    0.39
  -5   1 -12    0.22    0.34
  12   7  -1   -0.21    0.40
  -1  12   7    0.81    0.45
   1 -12   7   -0.08    0.38
 -12   7   1    0.21    0.29
  -7   1  12    0.53    0.35
  12  -7   1    0.67    0.38
  -7  -1 -12    0.37    0.42
   7  -1  12    0.21    0.52
  -1  12   7   -0.08    0.28
   7   1 -12    0.79    0.41
   1  12  -7    0.84    0.46
   7   1  12   -0.07    0.51
  -1 -12   7    0.29    0.39
   7  -1 -12    0.37    0.37
  -1  12  -7    0.59    0.30
   1  12   7    0.42    0.34
 -12   7  -1   -0.01    0.28
  -7   1 -12    0.05    0.37
  -1  12  -7   -0.33    0.39
  12  -7  -1    0.67    0.42
   1  12   7   -0.07    0.24
  12   7   1    0.46    0.43
  -1  12   9   -0.05    0.48
  12  -9   1    0.21    0.41
   9  -1  12    0.19    0.56
  12   9  -1    1.11    0.56
 -12   9   1    0.48    0.36
   1  12  -9    0.65    0.54
   1 -12   9    0.27    0.43
  -9  -1 -12    0.57    0.36
  12   9  -1    0.89    0.39
   9   1 -12    0.27    0.40
  -1  12   9    0.86    0.38
 -12   9  -1   -0.07    0.42
  12   9   1    0.41    0.49
  -1 -12   9    0.25    0.44
   9  -1 -12    0.78    0.43
   1  12   9    0.52    0.33
  12  -9  -1    0.34    0.46
  -1  12  -9    0.42    0.45
  -9   1 -12    1.50    0.52
   9   1  12    0.82    0.61
 -12   9  -1    0.73    0.38
  -1  12  -9    0.26    0.31
   1  12 -11    0.56    0.54
  12  11  -1    0.17    0.60
   1 -12  11   -0.02    0.51
  11  -1  12    0.16    0.58
 -12  11   1    0.07    0.36
 -11  -1 -12   -0.18    0.43
  12 -11   1   -0.08    0.37
 -12  11   1   -0.23    0.45
  -1  12  11    0.28    0.39
  11   1 -12   -0.07    0.47
   1  12  11    0.04    0.41
 -12  11  -1    0.02    0.36
  11   1  12   -0.27    0.57
 -11   1 -12    1.18    0.57
 -12  11  -1   -0.18    0.44
  11  -1 -12   -0.06    0.44
  11   1  12    0.83    0.45
  -1  12 -11   -0.36    0.50
  -1 -12  11   -0.05    0.51
  -2  12   0  124.28    6.23
   0   2 -12  127.51    6.14
  12   0  -2  132.85    6.30
  12   0   2  139.38    6.23
   0   2  12  138.90    6.40
   0   2  12  129.27    6.27
  -2  12   0  124.18    6.05
 -12   0  -2  127.74    6.07
   2  12   0  139.79    6.28
   0  -2  12  133.36    6.36
   0   2 -12  133.17    6.18
   2  12   0  139.04    5.95
  -2   2  12  102.21    5.00
   2  -2  12  103.34    5.11
   2 -12   2  104.00    4.97
  -2  12   2   98.30    4.79
  12  -2   2  105.44    4.91
  -2   2  12  112.74    5.08
  -2  -2 -12   91.33    4.91
   2   2 -12  106.77    4.95
  12   2  -2   99.38    5.01
   2  12  -2  101.85    5.00
  -2  12   2  100.10    4.95
 -12   2   2  106.18    4.80
  -2   2 -12  101.19    4.83
  -2   2 -12   99.74    4.89
   2  12   2  106.63    4.95
  -2  12  -2  103.21    4.99
   2  12   2  106.11    4.71
  12  -2  -2  103.54    5.03
 -12   2  -2  101.57    4.81
   2   2  12  101.78    5.00
  -2  12  -2   97.49    4.76
  12   2   2  105.37    4.95
   2   2  12  111.10    5.19
  -2  -2  12  105.26    5.04
  -4   2  12   86.55    4.09
   4   2 -12   90.41    4.16
  12  -4   2   88.23    4.03
  -4  -2 -12   79.39    4.06
  12   4  -2   81.26    4.15
  -4   2  12   82.86    4.10
  -2  12   4   82.42    4.08
   4   2 -12   86.49    3.96
 -12   4   2   81.00    3.94
   2  12  -4   80.33    4.15
   4  -2  12   76.90    4.22
  -2  12   4   81.57    3.94
   2 -12   4   81.79    4.11
  -2  12  -4   74.53    4.08
   4  -2 -12   80.18    3.99
 -12   4  -2   80.86    3.95
  -4  -2  12   81.38    4.10
   4   2  12   87.70    4.35
  12  -4  -2   78.31    4.12
   2  12   4   86.44    4.05
   4   2  12   81.99    4.11
  -4  -2  12   85.02    4.03
  12   4   2   82.88    4.09
  -2  12  -4   82.90    3.89
   2  12   4   85.63    3.86
  -4   2 -12   80.56    4.06
 -12   6   2  174.32    8.09
  12  -6   2  179.38    8.15
   6   2 -12  188.80    8.19
  -2  12   6  173.46    8.10
  -6   2  12  169.56    8.18
   6  -2  12  187.13    8.47
  -2  12   6  176.43    8.23
   6   2 -12  191.96    8.37
   2 -12   6  175.41    8.30
  -6  -2 -12  178.52    8.23
  12   6  -2  173.27    8.34
   2  12  -6  162.85    8.30
  -6   2 -12  162.99    8.22
   6   2  12  186.13    8.26
  12   6   2  174.32    8.26
  -6  -2  12  164.50    8.66
  -2 -12   6  172.37    8.28
   2  12   6  179.60    8.02
  -2  12  -6  185.85    8.04
   6  -2 -12  171.23    8.18
 -12   6  -2  176.57    8.12
  -2  12  -6  166.35    8.25
  12  -6  -2  172.27    8.29
   6   2  12  185.82    8.55
  12   8  -2    6.83    0.94
  -8   2  12   10.15    0.91
   2 -12   8    6.64    0.94
   8   2 -12    6.82    0.83
  -2  12   8    6.58    0.74
  -8  -2 -12    7.75    0.88
  -2  12   8    6.51    0.90
  12   8  -2    7.47    0.82
   2  12  -8    8.15    1.04
   8  -2  12    6.40    1.02
 -12   8   2    6.79    0.75
  12  -8   2    7.28    0.80
 -12   8  -2    7.59    0.79
  -8   2 -12    8.49    0.92
   2  12   8    7.24    0.73
  -2 -12   8    8.31    0.99
  12  -8  -2    8.09    0.96
  -2  12  -8    7.01    0.91
   8   2  12    8.50    0.91
   8  -2 -12    6.30    0.83
  -2  12  -8    9.12    0.72
   8   2  12    8.30    1.16
  12   8   2    6.67    0.86
 -12   8  -2    8.96    0.89
 -10  -2 -12  212.30    9.88
  -2  12  10  210.21    9.91
  12 -10   2  208.81    9.76
  10  -2  12  233.46   10.21
  12  10  -2  204.66   10.06
  10   2 -12  218.96    9.96
   2  12 -10  184.62    9.98
 -12  10   2  206.32    9.76
   2 -12  10  199.56   10.04
  12  10  -2  222.33    9.84
  -2  12  10  200.96    9.77
 -10   2 -12  213.18    9.93
  -2  12 -10  222.13    9.67
  10   2  12  217.20   10.26
   2  12  10  205.74    9.71
  10  -2 -12  205.29    9.93
  10   2  12  233.96    9.87
 -12  10  -2  220.07    9.85
  -2  12 -10  208.97    9.97
 -12  10  -2  199.89    9.75
  -2 -12  10  216.56   10.02
  -3  12   1   -0.22    0.22
   3  12  -1    0.62    0.37
  12  -1   3   -0.10    0.22
  -1  -3 -12   -0.33    0.28
   1   3 -12    0.50    0.35
   3 -12   1   -0.29    0.22
  12   1  -3    0.24    0.38
   1   3 -12   -0.29    0.24
  -1   3  12   -0.05    0.27
  12  -1   3   -0.10    0.23
  -3  12   1   -0.24    0.30
   1  -3  12   -0.50    0.41
  -1   3  12   -0.05    0.38
  -3  12  -1    0.14    0.21
  -3  12  -1   -0.27    0.22
  -1   3 -12    0.31    0.27
   3  12   1    0.07    0.31
   1   3  12    0.10    0.29
  12  -1  -3    0.03    0.37
  12   1   3   -0.04    0.26
 -12   1  -3    0.31    0.24
  -1  -3  12    0.02    0.44
   3  12   1    0.04    0.12
   1   3  12    0.30    0.46
  -1   3 -12   -0.17    0.29
   3 -12   3    1.44    0.43
  -3  -3 -12    1.99    0.42
  12  -3   3    2.10    0.39
  -3   3  12    2.26    0.55
  -3  12   3    2.35    0.39
   3  -3  12    1.81    0.60
   3   3 -12    1.82    0.49
  12   3  -3    1.26    0.50
  -3   3  12    1.91    0.50
  12  -3   3    2.51    0.43
  -3  12   3    2.21    0.50
 -12   3   3    1.80    0.37
   3  12  -3    1.69    0.50
  -3  12  -3    1.62    0.47
  -3  -3  12    1.35    0.51
   3  12   3    1.68    0.45
  -3   3 -12    1.56    0.39
  -3   3 -12    2.54    0.48
  -3  12  -3    1.77    0.35
   3   3  12    2.34    0.68
  12  -3  -3    2.82    0.62
 -12   3  -3    1.78    0.37
  12   3   3    2.74    0.49
   3  12   3    2.87    0.32
   3   3  12    2.49    0.50
   5  -3  12    3.71    0.79
  -3  12   5    3.92    0.54
   3 -12   5    4.23    0.67
   3  12  -5    4.87    0.76
  -5  -3 -12    4.71    0.66
  12   5  -3    3.49    0.70
  -3  12   5    4.21    0.68
   5   3 -12    4.74    0.58
  12  -5   3    4.22    0.64
  12  -5   3    5.15    0.60
   5   3 -12    4.23    0.70
  -5   3  12    4.15    0.60
 -12   5   3    4.17    0.52
  12   5   3    4.71    0.65
   5   3  12    3.77    0.83
   3  12   5    5.23    0.47
  -5   3 -12    4.36    0.65
  -3 -12   5    3.82    0.64
 -12   5  -3    4.63    0.58
  -3  12  -5    5.19    0.54
   5   3  12    4.90    0.72
  -5  -3  12    2.91    0.63
 -12   5  -3    4.20    0.56
  -3  12  -5    4.35    0.68
  12  -5  -3    4.27    0.73
   3  12   5    5.04    0.63
  12  -7   3    0.43    0.29
   7   3 -12    0.18    0.45
   7  -3  12   -0.03    0.53
  -7  -3 -12    0.30    0.36
  -3  12   7    0.34    0.50
   3 -12   7    0.34    0.43
  -3  12   7    0.61    0.32
   3  12  -7    0.73    0.51
  12   7  -3    0.11    0.44
  12   7  -3   -0.07    0.34
   7   3 -12    0.46    0.35
 -12   7   3    0.33    0.30
  -7   3  12   -0.35    0.30
   7   3  12   -0.24    0.52
  -7   3 -12   -0.11    0.38
  -3 -12   7    0.66    0.42
  -3  12  -7    0.07    0.39
  12  -7  -3    0.45    0.47
   7   3  12    0.19    0.37
  12   7   3    0.15    0.42
   3  12   7   -0.02    0.24
 -12   7  -3    0.29    0.32
   7  -3 -12    0.29    0.38
  -3  12  -7    0.43    0.31
 -12   7  -3    0.33    0.36
  -3  12   9    0.51    0.35
  12   9  -3    1.56    0.63
 -12   9   3    1.03    0.40
   3  12  -9    0.04    0.40
   9   3 -12    0.01    0.38
  -3  12   9    0.44    0.59
   3 -12   9    0.80    0.54
  -9  -3 -12    1.28    0.41
  12   9  -3    1.05    0.49
  -9   3  12    0.48    0.37
   9  -3  12    1.49    0.67
  -3  12  -9    1.01    0.52
   3  12   9    0.60    0.32
   9   3  12    1.07    0.56
  -3  12  -9    0.72    0.40
   9   3  12    0.93    0.46
   9  -3 -12    1.15    0.51
 -12   9  -3    1.20    0.45
  -3 -12   9    0.24    0.44
  -9   3 -12    0.96    0.49
 -12   9  -3    0.76    0.41
   3 -12  11    0.09    0.62
  11   3 -12    0.06    0.47
 -12  11   3    0.42    0.40
 -11  -3 -12    0.18    0.42
  -3  12  11    0.50    0.44
  12  11  -3    0.12    0.65
   3  12 -11    0.26    0.54
  11  -3  12    0.60    0.59
  12  11  -3    0.48    0.51
  -3 -12  11    0.45    0.49
  11   3  12    1.25    0.72
 -12  11  -3    0.77    0.42
  -3  12 -11    0.16    0.36
 -12  11  -3    0.59    0.44
  11  -3 -12   -0.04    0.45
 -11   3 -12    0.72    0.54
  11   3  12    0.68    0.48
  -3  12 -11    0.15    0.49
   3  12  11   -0.05    0.34
   0  -4  12   37.03    2.29
   4  12   0   38.24    2.16
  -4  12   0   39.59    2.16
 -12   0  -4   39.21    2.01
  12   0   4   37.44    2.05
   4 -12   0   39.08    2.08
   0   4 -12   38.92    2.13
   0   4 -12   39.22    2.01
  12   0   4   39.74    2.06
   0   4  12   36.62    2.28
   0   4  12   40.20    2.24
  -4  12   0   37.95    1.99
  12   0  -4   38.01    2.27
  12  -2   4   40.75    2.05
  -4  12   2   37.50    2.16
   4  12  -2   37.27    2.21
   4 -12   2   42.06    2.16
  -2   4  12   37.67    2.22
   2   4 -12   39.16    2.19
  -2   4  12   34.44    2.17
  12   2  -4   37.08    2.26
   2  -4  12   37.03    2.34
  -4  12   2   40.21    2.05
  12  -2   4   41.97    2.11
  -2  -4 -12   41.06    2.21
  -4  12  -2   39.77    2.02
   4  12   2   38.92    2.14
 -12   2  -4   37.75    2.03
  12  -2  -4   37.78    2.26
   2   4  12   39.44    2.25
   2   4  12   40.63    2.42
  12   2   4   43.18    2.13
  -4  12  -2   37.59    2.15
  -2  -4  12   36.62    2.26
  -2   4 -12   37.11    2.07
  -2   4 -12   35.56    2.08
  12   2   4   41.98    1.90
  -4  -4 -12   18.63    1.26
  -4  12   4   17.17    1.25
 -12   4   4   18.35    1.14
  12  -4   4   18.24    1.22
   4   4 -12   18.70    1.36
  12   4  -4   18.54    1.43
  -4   4  12   16.75    1.29
   4  12  -4   20.03    1.42
   4 -12   4   19.31    1.31
   4   4 -12   20.18    1.16
  -4  12   4   18.33    1.18
  12  -4   4   19.20    1.16
   4  -4  12   19.42    1.53
  -4  12  -4   19.14    1.15
   4   4  12   20.02    1.59
  -4   4 -12   17.38    1.25
 -12   4  -4   18.77    1.13
  12   4   4   20.46    1.28
  -4  -4  12   15.82    1.35
   4  12   4   18.87    1.24
  -4  12  -4   17.70    1.29
  12  -4  -4   19.02    1.39
   4   4  12   19.76    1.37
  -4   4 -12   18.78    1.20
   4  12   4   20.47    1.01
 -12   4  -4   19.58    1.19
  -4  12   6    2.01    0.44
  12   6  -4    2.93    0.68
   6   4 -12    1.46    0.56
 -12   6   4    2.24    0.43
  -4  12   6    1.80    0.62
   6   4 -12    2.79    0.52
  -6   4  12    1.87    0.50
  12  -6   4    3.61    0.59
   4 -12   6    2.84    0.61
   4  12  -6    1.93    0.55
   6  -4  12    1.99    0.67
  -6  -4 -12    2.32    0.53
  12   6  -4    3.32    0.65
  -4 -12   6    1.82    0.50
 -12   6  -4    2.31    0.47
 -12   6  -4    2.33    0.45
   6   4  12    3.10    0.61
  -6   4 -12    2.27    0.54
  -6  -4  12    3.09    0.63
  12   6   4    2.89    0.57
  -4  12  -6    2.68    0.43
  -4  12  -6    2.10    0.55
   4  12   6    2.73    0.37
   6   4  12    2.49    0.78
  12  -6  -4    1.03    0.48
  -8  -4 -12    0.18    0.36
   4  12  -8    0.11    0.48
  -4  12   8    0.23    0.33
   8  -4  12    0.58    0.48
   8   4 -12   -0.44    0.32
   8   4 -12    2.27    0.68
 -12   8   4    0.66    0.36
  12   8  -4    1.08    0.54
   4 -12   8    0.23    0.48
  12   8  -4    0.77    0.58
  -8   4  12   -0.06    0.35
 -12   8  -4    0.17    0.35
  -4  12  -8    0.53    0.44
   8   4  12    0.68    0.64
  -4 -12   8    0.30    0.39
   8   4  12    0.60    0.45
  -8   4 -12    0.52    0.44
  12  -8  -4    0.40    0.53
  -4  12  -8    0.05    0.32
   4  12   8    0.09    0.27
 -12   8  -4    0.52    0.39
   8  -4 -12    2.95    0.63
  10   4 -12    8.95    1.04
   4 -12  10    8.02    1.13
  10  -4  12    8.07    1.19
  -4  12  10    6.73    0.86
  12  10  -4    9.23    1.26
   4  12 -10    5.63    1.02
  12  10  -4    8.37    1.08
 -10  -4 -12    7.13    0.90
 -12  10   4    8.58    0.88
   4  12  10    8.52    0.81
  10  -4 -12    6.37    0.94
 -12  10  -4    8.23    0.89
 -10   4 -12    8.75    1.04
  -4  12 -10    7.77    0.85
  -4 -12  10    6.20    0.95
  -4  12 -10    8.15    1.01
  10   4  12    7.14    1.18
  10   4  12    8.65    0.94
 -12  10  -4    7.23    0.87
 -12  -1  -5    1.21    0.35
   5 -12   1    0.37    0.27
   5  12  -1    1.23    0.45
  12   1  -5    0.92    0.50
   1   5 -12    0.45    0.29
  -1   5  12    0.82    0.45
   1  -5  12    0.65    0.52
  -5  12   1    0.81    0.30
  12  -1   5    0.89    0.31
   1   5 -12    0.44    0.40
  -1   5  12    0.66    0.42
  12  -1   5    0.58    0.34
  -5  12   1    0.46    0.40
   1   5  12    0.04    0.45
  -1  -5  12    0.65    0.54
 -12   1  -5    0.32    0.28
  -5  12  -1    0.63    0.28
   1   5  12   -0.08    0.39
   5 -12  -1    0.68    0.30
   5  12   1    1.40    0.46
  12   1   5    0.55    0.35
  12   1   5    0.74    0.31
  12  -1  -5    0.38    0.47
  -1   5 -12    0.86    0.31
  -5  12  -1    0.61    0.40
  -1   5 -12    0.92    0.42
   5  12  -3    0.03    0.38
  -3   5  12    0.50    0.33
   3   5 -12    0.74    0.46
  -3  -5 -12    0.62    0.41
   5 -12   3    0.55    0.34
  12   3  -5    0.13    0.43
  -5  12   3    0.54    0.31
  -5  12   3    0.76    0.43
  12  -3   5    0.55    0.37
  -3   5  12    0.59    0.41
   3  -5  12    0.83    0.56
  -3   5 -12    0.49    0.38
 -12   3  -5    0.53    0.29
  -3  -5  12    0.17    0.44
   5  12   3    0.72    0.37
   3   5  12    0.20    0.54
  12   3   5    0.55    0.20
   3   5  12    0.42    0.37
  -3   5 -12    0.73    0.36
  -5  12  -3    0.64    0.29
  12  -3  -5    0.70    0.41
  -5  12  -3    0.90    0.43
  12   3   5    0.89    0.35
   5 -12   5    0.86    0.42
  12  -5   5    0.52    0.43
  -5   5  12   -0.04    0.36
  -5  12   5    0.25    0.46
   5  -5  12    0.84    0.57
  -5  -5 -12    0.00    0.38
   5  12  -5   -0.23    0.42
  12   5  -5    0.30    0.46
  -5  12   5    0.50    0.34
   5   5 -12    0.82    0.32
 -12   5   5    0.22    0.29
   5   5 -12    1.34    0.53
  -5  12  -5    0.25    0.38
 -12   5  -5    0.56    0.33
   5  12   5    0.33    0.17
 -12   5  -5    0.07    0.37
  12   5   5    0.45    0.36
  -5  -5  12    0.20    0.46
  -5   5 -12    0.24    0.37
  -5  12  -5   -0.10    0.25
   5   5  12   -0.40    0.51
  12  -5  -5   -0.13    0.43
   5   5  12    0.64    0.45
   7  -5  12    2.12    0.72
   5  12  -7    2.05    0.65
 -12   7   5    1.54    0.41
  12   7  -5    2.42    0.64
  -7   5  12    1.13    0.45
  -7  -5 -12    0.96    0.43
   7   5 -12    1.21    0.57
  -5  12   7    1.16    0.42
  12   7  -5    1.10    0.57
   5 -12   7    1.44    0.57
  12  -7   5    0.94    0.52
   7   5 -12    1.76    0.44
  -7  -5  12    0.84    0.52
 -12   7  -5    2.09    0.48
  -7   5 -12    1.31    0.51
  -5 -12   7    1.62    0.52
   5  12   7    1.36    0.30
 -12   7  -5    1.45    0.39
  12  -7  -5    1.86    0.65
   7   5  12    1.70    0.55
  -5  12  -7    0.81    0.47
   7   5  12    1.14    0.66
  -5  12  -7    1.95    0.45
   9  -5  12    2.49    0.75
  -9   5  12    1.35    0.48
   9   5 -12    1.40    0.66
  -5  12   9    1.57    0.45
  -9  -5 -12    1.46    0.48
   9   5 -12    1.25    0.49
   5  12  -9    1.43    0.66
  12   9  -5    0.27    0.65
 -12   9   5    1.84    0.47
  12   9  -5    0.52    0.60
   5 -12   9    0.52    0.59
 -12   9  -5    1.80    0.52
   5  12   9    0.70    0.34
   9   5  12    1.00    0.72
  -5  12  -9    1.35    0.43
   9  -5 -12    2.12    0.60
  -5 -12   9    0.63    0.48
   9   5  12    1.58    0.56
 -12   9  -5    1.35    0.46
  -9   5 -12    0.94    0.54
  -5  12  -9    1.55    0.53
   5 -12  11    0.89    0.73
   5  12 -11    0.06    0.62
  11   5 -12    0.61    0.51
  12  11  -5    1.04    0.64
  12  11  -5    0.65    0.73
 -12  11   5    0.21    0.41
 -11  -5 -12    1.07    0.47
  11  -5  12    0.35    0.63
  -5  12  11    0.27    0.45
  -5  12 -11    0.49    0.42
  -5  12 -11    0.08    0.50
 -12  11  -5    1.10    0.49
  11   5  12    1.20    0.52
 -11   5 -12    0.32    0.51
  11  -5 -12    0.79    0.54
 -12  11  -5    0.97    0.44
  -5 -12  11    0.89    0.53
   5  12  11    1.19    0.42
  12   0   6  259.54   11.21
   0   6 -12  267.30   10.99
  -6  12   0  234.76   11.01
  -6  12   0  242.66   11.16
   6  12   0  233.27   11.19
   0   6  12  240.50   11.30
   6 -12   0  257.96   11.07
 -12   0  -6  252.94   11.07
  12   0  -6  240.46   11.36
   0  -6  12  219.69   11.27
  12   0   6  217.36   11.05
   0   6  12  240.08   11.22
   0   6 -12  249.94   11.22
  -2   6  12   23.07    1.57
   2  -6  12   20.68    1.72
  12  -2   6   28.07    1.67
   6  12  -2   23.46    1.68
   2   6 -12   27.35    1.68
 -12  -2  -6   24.96    1.50
   6 -12   2   25.91    1.54
  -6  12   2   25.58    1.48
  12   2  -6   23.51    1.75
  -6  12   2   25.79    1.61
   2   6  12   22.63    1.62
   6 -12  -2   24.98    1.42
  -2   6 -12   24.93    1.47
  12   2   6   26.78    1.46
   6  12   2   26.69    1.59
  -2  -6  12   22.37    1.67
   2   6  12   24.06    1.78
 -12   2  -6   25.89    1.48
  12   2   6   26.40    1.62
  -6  12  -2   27.47    1.48
  -6  12  -2   22.43    1.56
  -2   6 -12   25.29    1.62
  12   2   6   24.51    1.43
  12  -2  -6   24.60    1.77
  -4   6  12  123.12    5.81
   6 -12   4  123.69    5.82
  -6  12   4  126.49    5.71
   6  12  -4  112.27    5.91
  -6  12   4  122.33    5.82
 -12   4   6  127.39    5.64
  12   4  -6  124.34    6.03
  12  -4   6  119.66    5.83
   4   6 -12  128.13    5.92
   4  -6  12  117.21    6.01
  -4  -6 -12  127.20    5.84
  12  -4  -6  118.31    5.99
   4   6  12  110.72    6.04
   4   6  12  108.75    5.81
  -4   6 -12  117.67    5.73
  12   4   6  124.73    5.71
  -6  12  -4  115.70    5.63
 -12   4  -6  121.73    5.69
  -4  -6  12  115.24    5.84
  -4   6 -12  118.60    5.74
  -6  12  -4  119.91    5.79
  12   6  -6   89.13    4.28
  12  -6   6   81.89    4.12
  12   6  -6   83.28    4.35
   6 -12   6   81.50    4.14
  -6  12   6   76.51    3.93
  -6  -6 -12   84.59    4.05
   6  12  -6   72.62    4.18
   6  -6  12   80.43    4.28
   6   6 -12   80.58    4.17
   6   6 -12   87.48    3.98
 -12   6   6   83.37    3.92
  -6   6  12   77.09    4.02
  -6  12  -6   78.84    3.89
  -6   6 -12   76.10    4.02
  -6 -12   6   84.06    4.08
   6   6  12   76.99    4.07
  -6  -6  12   75.55    4.04
 -12   6  -6   81.51    3.96
  -6  12  -6   78.50    4.03
   6   6  12   72.48    4.34
  12  -6  -6   74.11    4.19
  12  -8   6   27.44    1.91
  -8  -6 -12   27.81    1.79
  12   8  -6   33.18    2.23
  -6  12   8   28.81    1.76
  -8   6  12   30.81    1.81
   8  -6  12   29.81    2.09
   8   6 -12   30.11    1.83
   6  12  -8   21.49    1.92
 -12   8   6   30.34    1.75
   8   6 -12   31.31    2.03
   6 -12   8   27.21    1.98
  12   8  -6   33.73    2.09
  -6  12  -8   31.50    1.73
   8   6  12   29.85    1.85
 -12   8  -6   30.15    1.76
 -12   8  -6   29.50    1.71
  12  -8  -6   24.45    1.97
  -6 -12   8   29.35    1.86
  -8   6 -12   27.62    1.86
  -6  12  -8   28.21    1.82
  10   6 -12  115.29    5.60
   6  12 -10  107.12    5.56
  10  -6  12  113.69    5.61
  12  10  -6  109.13    5.74
  -6  12  10  105.03    5.27
   6 -12  10   93.21    5.50
 -10   6  12  107.37    5.26
  12  10  -6  109.60    5.53
 -12  10   6  104.77    5.23
 -10  -6 -12  103.88    5.27
  10   6 -12  112.65    5.43
 -12  10  -6  108.40    5.28
  -6  12 -10  110.74    5.37
  10   6  12  105.82    5.25
 -10   6 -12  102.88    5.36
  10  -6 -12  107.60    5.46
  -6  12 -10  108.72    5.23
 -12 -10   6  104.06    5.21
  -6 -12  10  114.42    5.45
   7  12  -1    2.17    0.59
  -7  12   1    1.34    0.53
  12  -1   7    1.99    0.58
  12   1  -7    3.00    0.71
  -1   7  12    2.29    0.56
   1  -7  12    4.56    0.84
   1   7 -12    1.92    0.61
   7 -12   1    1.99    0.47
   1   7 -12    2.38    0.35
 -12  -1  -7    1.95    0.48
  -7  12   1    1.45    0.40
  -7  12  -1    1.53    0.39
  12   1   7    1.46    0.52
   7 -12  -1    1.89    0.39
  -7  12  -1    0.79    0.46
  12  -1  -7    1.92    0.63
   7  12   1    1.43    0.53
  -1  -7  12    1.96    0.65
  -1   7 -12    1.98    0.56
 -12   1  -7    2.30    0.47
   1   7  12    1.49    0.51
  -1   7 -12    1.75    0.39
 -12  -3  -7    0.63    0.40
   3   7 -12    0.50    0.38
  -3   7  12    0.15    0.39
  12  -3   7    0.50    0.45
   7 -12   3    0.88    0.40
  -7  12   3   -0.10    0.43
   3  -7  12   -0.17    0.55
  12   3  -7   -0.01    0.46
   7  12  -3    0.01    0.45
  -7  12   3    0.18    0.30
 -12   3  -7   -0.27    0.27
  -3   7 -12    0.53    0.35
  -7  12  -3    0.47    0.31
  -3  -7  12    0.39    0.46
   3   7  12    0.18    0.39
  -3   7 -12    0.63    0.41
  -7  12  -3    0.39    0.34
  12  -3  -7   -0.36    0.45
  12   3   7    0.53    0.30
  12   3   7   -0.16    0.31
   7  12  -5    0.85    0.54
   5   7 -12    1.30    0.57
  -5  -7 -12    1.12    0.46
   7 -12   5   -0.02    0.41
  12   5  -7    0.77    0.48
   5  -7  12    0.07    0.59
  -5   7  12    0.89    0.48
 -12   5   7    1.05    0.38
  12  -5   7    0.84    0.51
  -7  12   5    1.35    0.43
   5   7  12    0.43    0.44
  -5   7 -12    1.11    0.42
  -7  12  -5    1.08    0.47
 -12   5  -7    0.76    0.37
  -5  -7  12    0.88    0.47
  -7  12  -5    0.30    0.31
  -5   7 -12    0.47    0.40
  12  -5  -7    0.96    0.60
  -7  12   7    0.90    0.41
  12   7  -7    0.89    0.65
   7  -7  12    0.61    0.65
  -7  -7 -12    1.79    0.53
   7 -12   7    0.57    0.55
   7  12  -7    1.04    0.60
  12   7  -7    0.29    0.57
   7   7 -12    1.41    0.59
  -7   7  12    0.50    0.42
  12  -7   7    0.67    0.52
 -12   7   7    0.78    0.40
   7   7 -12    1.57    0.47
  -7  -7  12    1.32    0.49
  -7  12  -7    0.45    0.35
  -7 -12   7    1.09    0.48
  -7  12  -7    0.41    0.42
  -7   7 -12    0.58    0.47
  12  -7  -7    0.64    0.47
 -12   7  -7    0.96    0.44
   7   7  12    1.30    0.52
 -12   9   7    0.61    0.41
   9   7 -12    0.14    0.47
  12  -9   7    0.98    0.63
   7 -12   9    0.67    0.66
   9   7 -12    1.87    0.69
   9  -7  12    0.26    0.66
  -7  12   9    0.62    0.42
  -9   7  12    1.39    0.48
   7  12  -9    0.38    0.59
  12   9  -7    0.53    0.73
  -9  -7 -12    0.46    0.42
  12   9  -7    1.11    0.67
  -9   7 -12    0.54    0.50
 -12   9  -7    0.99    0.47
  -7 -12   9    0.88    0.49
   9   7  12    0.30    0.43
  -7  12  -9    0.95    0.52
  -7  12  -9    1.30    0.46
  12  11  -7    0.58    0.71
   7 -12  11    0.28    0.71
 -11   7  12   -1.03    0.40
 -11  -7 -12    0.38    0.50
 -12  11   7    0.52    0.44
   7  12 -11    1.17    0.69
  -7  12  11   -0.13    0.42
  12  11  -7   -0.56    0.66
  11   7 -12    0.12    0.51
  11   7 -12   -0.10    0.63
  11  -7  12   -0.36    0.55
 -11   7 -12   -0.14    0.49
  11  -7 -12    0.06    0.50
  11   7  12   -0.51    0.40
 -12  11  -7    0.49    0.45
   7  12  11    0.38    0.35
  -7  12 -11    0.12    0.44
  -7  12 -11   -0.35    0.46
 -12  11  -7    0.01    0.43
  -7 -12  11   -0.01    0.51
  12   0   8    2.39    0.65
  -8  12   0    2.93    0.50
  12   0  -8    1.73    0.68
   8  12   0    3.32    0.68
   0   8  12    3.23    0.64
   0  -8  12    2.31    0.69
   0   8 -12    4.28    0.48
 -12   0  -8    3.19    0.59
   0   8 -12    2.64    0.67
  -8  12   0    4.50    0.70
  -8  12   2    0.14    0.47
  -2   8  12    1.56    0.52
 -12  -2  -8    0.53    0.44
  12  -2   8    1.18    0.58
  12   2  -8    0.43    0.44
   8  12  -2    0.61    0.49
   2   8 -12    0.92    0.55
  -8  12   2    1.44    0.42
   8 -12   2    0.78    0.42
   2  -8  12    0.65    0.63
  -8  12  -2    0.52    0.43
 -12   2  -8    1.18    0.39
  12  -2  -8    1.13    0.58
  -2   8 -12    1.14    0.39
  -2  -8  12    0.81    0.52
  -2   8 -12    1.30    0.52
  -8  12  -2    1.18    0.39
  12   2   8    0.76    0.40
   2   8  12    1.06    0.48
  12   2   8    0.59    0.50
   8 -12   4    0.78    0.50
  12  -4   8    2.19    0.64
   4  -8  12    0.30    0.60
   8  12  -4    0.55    0.59
  -8  12   4    0.17    0.35
  -4   8  12    0.26    0.43
  12   4  -8    0.81    0.65
   4   8 -12    0.78    0.54
  -8  12   4    0.24    0.47
  -8  12  -4    0.91    0.38
   4   8  12    0.33    0.43
  -4  -8  12    0.55    0.46
  -8  12  -4    0.99    0.46
 -12   4  -8    0.93    0.40
  12  -4  -8    1.35    0.52
  -4   8 -12    0.05    0.40
  -4   8 -12    0.55    0.40
  12   4   8    0.53    0.32
  12   6  -8    2.10    0.81
  12  -6   8    4.83    0.83
   6   8 -12    6.62    0.95
  12   6  -8    3.09    0.86
  -6   8  12    4.33    0.71
 -12   6   8    4.03    0.60
  -8  12   6    3.76    0.63
   6  -8  12    5.37    0.99
   8 -12   6    3.45    0.75
   8  12  -6    3.56    0.81
 -12   6  -8    4.31    0.68
  -6  -8  12    4.36    0.76
  -8  12  -6    3.93    0.62
   6   8  12    4.85    0.74
  -8  12  -6    4.46    0.70
  -6   8 -12    4.62    0.73
  12  -6  -8    3.31    0.80
  -6   8 -12    4.76    0.73
  -8 -12   6    3.73    0.65
 -12   8   8   13.00    1.05
   8   8 -12   13.19    1.43
  12  -8   8   10.71    1.26
  12   8  -8   13.56    1.50
   8  -8  12   11.98    1.44
  -8  -8 -12   13.16    1.14
   8  12  -8   11.60    1.38
  -8   8  12   13.65    1.12
   8 -12   8    9.21    1.26
   8   8 -12   14.64    1.15
  12   8  -8   12.83    1.47
  -8  12   8   12.21    1.06
 -12   8  -8   12.57    1.20
   8   8  12   13.62    1.14
  -8 -12   8   11.45    1.10
  -8  12  -8   14.73    1.16
  -8  -8  12   13.75    1.16
  -8  12  -8   13.08    1.09
  12  -8  -8   13.47    1.46
  -8   8 -12   12.42    1.25
 -10  -8 -12   33.19    2.04
   8  12 -10   30.49    2.26
  12 -10   8   35.11    2.28
   8 -12  10   27.84    2.26
  12  10  -8   34.13    2.33
 -10   8  12   32.38    2.03
  10   8 -12   32.51    2.28
  -8  12  10   32.35    2.02
  10   8 -12   37.70    2.20
  10  -8  12   33.28    2.36
  12  10  -8   29.82    2.39
 -12  10   8   31.48    1.98
  10   8  12   35.29    1.95
 -12  10  -8   33.27    2.05
 -10   8 -12   31.85    2.11
  -8  12 -10   33.36    2.02
  10  -8 -12   33.25    2.23
  -8 -12  10   34.01    2.11
  12   1  -9    0.82    0.59
  -1   9  12    0.37    0.44
  12  -1   9   -0.07    0.48
  -9  12   1    0.23    0.34
 -12  -1  -9    0.14    0.39
   1  -9  12   -0.18    0.52
  -9  12   1    0.81    0.51
   1   9 -12    0.39    0.53
   9  12  -1    0.70    0.47
  12  -1  -9    0.38    0.53
   1   9  12    1.01    0.48
  12   1   9   -0.17    0.45
  -1   9 -12    0.57    0.31
  -9  12  -1    0.10    0.32
 -12   1  -9    0.76    0.44
  -1  -9  12   -0.20    0.46
  -1   9 -12    0.27    0.46
  -9  12  -1    0.79    0.48
   9  12  -3    1.62    0.66
  12   3  -9    2.20    0.73
  -9  12   3    2.49    0.53
  -3   9  12    2.51    0.61
  -9  12   3    2.09    0.64
 -12  -3  -9    3.21    0.64
   9 -12   3    2.11    0.61
   3  -9  12    2.59    0.69
   3   9 -12    3.09    0.75
  12  -3   9    2.55    0.71
  -9  12  -3    2.89    0.61
  12   3   9    2.92    0.73
  -3   9 -12    1.62    0.46
   3   9  12    2.59    0.61
 -12   3  -9    2.61    0.57
  -3  -9  12    2.10    0.63
  -3   9 -12    3.53    0.68
  12  -3  -9    2.24    0.70
  12   3   9    2.07    0.52
  -9  12  -3    2.31    0.51
   5   9 -12    0.18    0.55
  12   5  -9    0.16    0.42
  -5   9  12   -0.24    0.40
   9 -12   5    0.50    0.55
   5  -9  12   -0.12    0.56
  12  -5   9    0.76    0.57
   9  12  -5    0.16    0.55
  -9  12   5    0.41    0.39
  -9  12  -5    0.15    0.34
 -12   5  -9    0.01    0.40
   5   9  12   -0.66    0.42
  12   5   9    0.14    0.31
  -5  -9  12    0.82    0.54
  12  -5  -9    0.20    0.41
  -5   9 -12   -0.01    0.44
  -5   9 -12   -0.13    0.39
  -9  12  -5    0.17    0.41
  -9  12   7    0.16    0.39
  -7   9  12    0.07    0.41
   9 -12   7   -0.42    0.58
   9  12  -7   -0.36    0.67
   7  -9  12    0.14    0.65
  12   7  -9    1.19    0.68
   7   9 -12    0.91    0.61
  12  -7   9   -0.31    0.50
  12   7  -9    0.94    0.70
 -12   7   9   -0.31    0.36
   9  12  -7    0.18    0.58
  -7   9 -12    0.08    0.44
  -9  12  -7    0.47    0.42
  12  -7  -9   -0.01    0.56
 -12   7  -9   -0.07    0.40
   7   9  12    0.69    0.47
  -9  12  -7    0.29    0.37
  -9 -12   7    0.78    0.40
  -7  -9  12    0.60    0.48
   9   9 -12   -0.26    0.55
   9 -12   9   -0.50    0.66
   9   9 -12    0.18    0.49
 -12   9   9    0.14    0.40
  -9  12   9   -0.07    0.38
  12  -9   9   -0.15    0.51
  -9   9  12   -0.24    0.40
  12   9  -9   -0.61    0.62
   9  12  -9   -0.32    0.58
  12   9  -9    0.87    0.74
   9  -9  12    0.02    0.64
  -9  12  -9   -0.40    0.36
  -9  12  -9    0.18    0.39
 -12   9  -9   -0.46    0.43
  12  -9  -9    0.02    0.46
  -9 -12   9    0.48    0.50
   9   9  12   -0.03    0.41
  -9   9 -12   -0.09    0.47
  11   9 -12    1.33    0.78
  -9  12  11    0.19    0.46
   9 -12  11   -0.28    0.69
  11  -9  12    0.46    0.64
 -12  11   9    0.17    0.43
   9  12 -11    0.97    0.69
  12  11  -9    0.65    0.81
  12  11  -9    0.83    0.78
 -11   9  12    1.81    0.62
  11   9 -12   -0.25    0.56
  12 -11   9    0.00    0.67
  -9  12 -11    0.63    0.49
 -12  11  -9    1.83    0.58
  11  -9 -12    0.29    0.61
 -11   9 -12    1.13    0.64
  -9 -12  11    0.71    0.56
  12   0  10  231.64   10.79
 -10  12   0  228.65   10.51
  12   0 -10  227.19   10.70
 -10  12   0  222.12   10.38
   0 -10  12  220.92   10.68
   0  10  12  227.91   10.51
   0  10 -12  218.88   10.61
 -12   0 -10  229.40   10.53
  10  12  -2    2.68    0.64
   2 -10  12    2.96    0.81
 -12  -2 -10    3.04    0.68
   2  10 -12    1.65    0.67
  -2  10  12    1.51    0.54
 -10  12   2    3.01    0.53
  12  -2  10    2.83    0.79
 -10  12   2    2.23    0.67
  12   2 -10    2.48    0.72
  12   2  10    2.68    0.58
 -10  12  -2    2.30    0.53
 -10  12  -2    1.90    0.59
  -2  10 -12    4.11    0.76
  -2  10 -12    1.80    0.43
 -12   2 -10    2.01    0.59
  12   2  10    2.53    0.78
   2  10  12    2.04    0.59
  -2 -10  12    2.64    0.73
  12  -2 -10    2.01    0.67
  10  12  -4  157.98    7.75
  10  12  -4  148.97    7.53
 -12  -4 -10  160.27    7.38
  12  -4  10  171.74    7.69
 -10  12   4  154.57    7.32
   4  10 -12  153.23    7.58
  12   4 -10  165.76    7.69
  -4  10  12  152.73    7.40
   4 -10  12  131.76    7.57
 -12   4 -10  158.09    7.40
  -4 -10  12  156.62    7.51
  12  -4 -10  145.18    7.54
 -10  12  -4  155.28    7.37
  -4  10 -12  155.52    7.46
 -10  12  -4  150.41    7.29
  -4  10 -12  158.17    7.30
   4  10  12  158.29    7.39
  12   4  10  155.72    7.26
  10  12  -6   19.25    1.68
 -12   6  10   20.85    1.43
  10 -12   6   15.49    1.67
  12   6 -10   24.30    1.82
  10  12  -6   19.72    1.98
   6 -10  12   18.00    1.76
  12  -6  10   22.30    1.69
   6  10 -12   20.99    1.62
 -10  12   6   20.40    1.43
  -6  10  12   22.25    1.52
  -6  10 -12   20.67    1.46
   6  10  12   21.15    1.47
  -6 -10  12   20.58    1.59
 -12   6 -10   22.05    1.53
  -6  10 -12   21.87    1.53
 -10  12  -6   20.85    1.43
 -10 -12   6   21.02    1.46
  12  -6 -10   20.29    1.67
 -10  12  -6   21.57    1.46
 -12   8  10   72.14    3.69
   8 -10  12   69.89    4.04
  12  -8  10   75.87    3.97
  12   8 -10   75.13    4.08
  -8  10  12   71.05    3.76
  10  12  -8   69.75    4.10
 -10  12   8   72.15    3.72
  12   8 -10   75.57    4.09
  10  12  -8   71.92    3.99
   8  10 -12   75.40    4.00
  10 -12   8   67.42    3.93
   8  10  12   68.91    3.60
 -12   8 -10   74.65    3.80
 -10  12  -8   68.38    3.68
  -8  10 -12   68.85    3.75
  -8 -10  12   71.65    3.80
  12  -8 -10   65.81    3.93
 -10  12  -8   70.85    3.72
 -10 -12   8   69.87    3.72
  10  12 -10   47.92    2.90
  10 -12  10   43.44    2.89
  10  10 -12   48.69    2.90
  10  10 -12   41.04    2.95
  10  12 -10   46.20    2.89
 -10  12  10   44.66    2.60
  10 -10  12   45.15    2.91
  12 -10  10   44.36    2.81
  12  10 -10   47.23    2.95
  12  10 -10   44.50    2.90
 -12  10  10   46.49    2.60
 -10  10  12   47.01    2.65
 -10 -12  10   45.82    2.66
  12 -10 -10   40.28    2.81
 -12  10 -10   46.18    2.68
 -10  10 -12   43.10    2.66
 -10  12 -10   45.40    2.62
  12  -1  11    1.95    0.73
 -12  -1 -11    0.92    0.55
   1  11 -12    1.01    0.59
  12   1 -11    1.74    0.64
 -11  12   1    0.45    0.52
   1 -11  12    0.86    0.65
  -1  11  12    1.15    0.51
 -11  12   1    0.56    0.42
  12   1  11    0.46    0.43
  12   1  11    0.99    0.69
   1  11  12    1.16    0.50
 -11  12  -1    0.20    0.52
  12  -1 -11    1.48    0.63
 -12   1 -11    1.03    0.54
  -1  11 -12    2.09    0.65
  -1 -11  12    0.72    0.60
 -11  12  -1    1.24    0.47
  -3  11  12    1.58    0.55
 -12  -3 -11    0.23    0.45
  12   3 -11    0.60    0.55
  11  12  -3   -0.24    0.48
  11  12  -3    0.84    0.60
 -11  12   3    0.62    0.55
   3 -11  12   -0.79    0.55
   3  11 -12    0.32    0.57
 -11  12   3   -0.19    0.37
  12  -3  11   -0.24    0.53
  -3  11 -12    0.28    0.38
  -3  11 -12    0.91    0.60
 -11  12  -3    0.92    0.49
 -11  12  -3    0.35    0.39
 -12   3 -11    0.31    0.48
  -3 -11  12   -0.08    0.51
   3  11  12    0.57    0.46
  12   3  11    0.27    0.60
  12   3  11    0.38    0.41
  12  -3 -11    0.46    0.53
  12   5 -11    0.82    0.58
   5 -11  12    0.00    0.69
 -12  -5 -11    0.10    0.42
  12  -5  11    1.07    0.67
  11  12  -5   -0.37    0.78
  11  12  -5    0.97    0.69
   5  11 -12    0.54    0.59
 -11  12   5    0.54    0.44
  -5  11  12    1.30    0.53
  -5  11 -12    1.12    0.51
  -5  11 -12    1.47    0.66
  -5 -11  12    0.12    0.50
 -11  12  -5    0.56    0.45
  12  -5 -11    0.33    0.53
 -12   5 -11    0.67    0.50
   5  11  12    0.19    0.47
  12   5  11    0.59    0.43
 -11  12  -5    0.59    0.44
  -7  11  12   -0.45    0.42
  11 -12   7   -1.17    0.51
   7 -11  12   -0.14    0.76
  11  12  -7    0.40    0.64
  12  -7  11    0.60    0.60
   7  11 -12   -0.07    0.58
 -11  12   7   -0.01    0.40
  12   7 -11   -0.41    0.52
 -12   7  11    0.39    0.43
  11  12  -7    0.04    0.85
  -7 -11  12    0.09    0.52
  12  -7 -11    0.41    0.54
 -11  12  -7   -0.31    0.35
  -7  11 -12   -0.04    0.50
  -7  11 -12    0.11    0.43
   7  11  12   -0.19    0.39
 -11 -12   7   -0.01    0.33
 -12   7 -11   -0.54    0.42
 -11  12  -7   -0.02    0.47
  12   9 -11    0.84    0.63
  12   9 -11   -0.22    0.70
 -11  12   9    0.84    0.51
  12  -9  11   -0.27    0.63
  11 -12   9   -1.01    0.63
  11  12  -9    0.21    0.77
  11  12  -9   -0.69    0.61
  -9  11  12    1.16    0.58
   9 -11  12   -0.51    0.68
   9  11 -12    0.58    0.63
 -12   9  11    0.68    0.47
 -12   9 -11    0.55    0.52
 -11  12  -9    0.22    0.49
  12  -9 -11    0.26    0.60
  -9  11 -12    0.77    0.56
  11  11 -12    2.35    1.00
 -12  11  11    2.64    0.76
  12  11 -11    1.44    0.74
 -11  11  12    1.18    0.66
  12 -11  11    0.98    0.69
 -11  12  11    1.57    0.74
  11 -12  11    0.20    0.67
  11 -11  12    1.16    0.79
  12  11 -11    1.53    0.90
  11  12 -11    0.17    0.72
  11  12 -11    1.39    0.91
  12 -11 -11    2.10    0.92
 -11  12 -11    1.55    0.73
 -11  11 -12    1.78    0.81
 -12  11 -11    1.50    0.87
 -12   0 -12    0.68    0.53
 -12  12   0    0.17    0.39
 -12  12   0   -0.19    0.48
   0 -12  12    0.44    0.61
   0  12 -12   -0.36    0.51
   0  12  12    0.20    0.44
  12   0 -12    0.23    0.48
  12   0  12    1.24    0.67
 -12  -2 -12    0.23    0.47
   2 -12  12    0.02    0.64
  12  -2  12    0.58    0.59
  12   2 -12    0.43    0.50
 -12  12   2   -0.49    0.36
 -12  12   2   -0.04    0.54
   2  12 -12    0.78    0.62
  -2  12  12    0.49    0.46
  -2  12 -12   -0.10    0.48
 -12   2 -12    0.71    0.53
  -2 -12  12    0.29    0.57
   2  12  12    0.24    0.43
  12  -2 -12   -0.05    0.49
 -12  12  -2   -0.60    0.32
 -12  12  -2    0.08    0.45
  12   2  12    0.06    0.62
  12   2  12    0.05    0.38
 -12  -4 -12    3.09    0.69
   4 -12  12    4.56    1.08
  12  12  -4    4.06    1.10
  12  12  -4    4.73    0.84
 -12  12   4    3.02    0.64
  12  -4  12    2.43    0.79
  12   4 -12    3.80    0.83
   4  12 -12    3.14    0.87
  -4  12  12    2.72    0.67
 -12   4 -12    3.83    0.79
  -4  12 -12    3.91    0.85
   4  12  12    2.76    0.60
  12  -4 -12    2.98    0.75
  -4 -12  12    2.58    0.73
  -4  12 -12    4.04    0.65
  12   4  12    3.00    0.88
  12   4  12    3.78    0.66
 -12  12  -4    3.61    0.68
 -12  12  -4    3.03    0.64
  12  -6  12   14.42    1.56
  12   6 -12   16.30    1.48
  12  12  -6   16.64    1.96
  12  12  -6   14.61    1.59
 -12  12   6   17.61    1.31
   6  12 -12   17.13    1.70
  -6  12  12   14.67    1.42
   6 -12  12   16.10    1.78
  -6  12 -12   14.73    1.27
   6  12  12   16.78    1.19
  12  -6 -12   15.56    1.57
 -12 -12   6   14.14    1.22
 -12   6 -12   16.21    1.41
 -12  12  -6   17.48    1.31
 -12  12  -6   17.10    1.31
  12   8 -12   22.56    1.78
 -12   8  12   19.94    1.55
  12  12  -8   23.31    1.94
 -12  12   8   24.21    1.60
  12  12  -8   18.11    2.16
   8  12 -12   23.52    1.85
  -8  12  12   22.29    1.64
   8 -12  12   20.13    1.91
  12  -8  12   23.68    1.88
  12  -8 -12   20.96    1.76
  -8  12 -12   23.38    1.63
 -12   8 -12   19.58    1.65
  -8 -12  12   23.58    1.72
 -12  12  -8   23.23    1.62
  12  10 -12   28.45    2.04
 -12  10  12   28.26    1.89
  12  12 -10   25.32    2.23
 -12  12  10   26.47    1.86
  12  10 -12   28.04    2.22
 -10  12  12   28.27    1.94
  10 -12  12   27.44    2.19
  10  12 -12   25.32    2.20
  12 -12  10   25.86    2.06
  12  12 -10   24.68    2.11
  12 -10  12   26.48    2.05
  12 -10 -12   25.90    2.12
 -10  12 -12   25.71    1.93
 -12  12 -10   26.47    1.94
 -12  10 -12   21.95    1.94
   1   0  13   -0.12    0.41
   1   0  13   -0.21    0.29
  13  -1   0    0.33    0.33
  13   1   0    0.11    0.34
  -1   0 -13    0.16    0.29
  -1   0  13    0.00    0.42
  -1   0  13    0.52    0.34
   0  13  -1    0.22    0.20
   0  13  -1    0.12    0.28
   0  13   1   -0.08    0.18
   0  13   1    0.42    0.38
   3   0 -13    0.39    0.24
   3   0  13    0.24    0.50
  13  -3   0    0.26    0.34
  13   3   0    0.03    0.33
   0  13  -3    0.09    0.19
   0  13  -3   -0.20    0.26
   0  13   3   -0.10    0.22
   0  13   3    0.36    0.36
  -3   0  13    0.11    0.39
  -3   0  13   -0.20    0.31
  -3   0 -13    0.24    0.34
 -13   3   0   -0.06    0.23
   5   0 -13    0.04    0.28
   0  13  -5    0.19    0.43
  13   5   0    0.20    0.41
  -5   0  13    0.01    0.32
 -13   5   0   -0.06    0.26
  -5   0 -13   -0.24    0.34
   0  13   5    0.21    0.35
  13  -5   0    0.53    0.37
   0 -13   5    0.31    0.38
   0  13  -5    0.00    0.20
   0  13   5    0.16    0.27
   5   0  13    0.36    0.53
   0  13  -7   -0.08    0.42
   0  13   7   -0.28    0.23
   0 -13   7   -0.07    0.40
   0  13   7    0.81    0.43
  -7   0 -13    0.38    0.42
  13  -7   0    0.03    0.33
   7   0 -13   -0.30    0.27
  13   7   0    0.79    0.49
 -13   7   0   -0.10    0.30
   7   0  13    0.09    0.55
   0  13  -9    0.35    0.53
  -9   0 -13    0.50    0.46
  13   9   0   -0.70    0.43
   9   0  13   -0.72    0.49
  13  -9   0    0.08    0.35
   9   0 -13   -0.58    0.35
 -13   9   0    0.12    0.34
 -13   9   0    0.21    0.49
   0  13   9    0.10    0.33
   0 -13   9    0.28    0.48
   0  13   9   -0.09    0.40
 -13  11   0   -0.60    0.32
   0 -13  11    0.14    0.54
   0  13  11   -0.09    0.37
 -13  11   0   -0.46    0.50
   0  13 -11   -0.24    0.52
  13  11   0   -0.50    0.41
  11   0 -13   -0.32    0.42
  11   0  13    0.52    0.62
  13 -11   0    0.13    0.42
 -11   0 -13    0.56    0.47
   1  13   0   -0.02    0.18
   0   1  13    0.43    0.45
   0   1 -13    0.16    0.32
   0   1  13    0.04    0.33
  -1  13   0   -0.31    0.33
   1  13   0    0.28    0.35
  13   0  -1    0.10    0.35
  13   0   1    0.39    0.34
   0   1 -13    0.75    0.33
   0  -1  13   -0.02    0.44
  -1  13   0   -0.02    0.18
   2   1 -13    6.34    0.75
   1  13  -2    7.01    0.47
  -2   1  13    6.37    0.82
  13   2  -1    5.21    0.76
  -2   1  13    6.60    0.78
  -1  13   2    5.82    0.75
   2  -1  13    5.27    0.82
   1  13  -2    6.66    0.83
  -1  13   2    6.64    0.62
  13  -2   1    6.15    0.73
  -2  -1 -13    5.43    0.70
 -13   2  -1    5.33    0.61
  13   2   1    6.04    0.75
  -2   1 -13    6.34    0.71
  13  -2  -1    6.60    0.80
   1  13   2    7.19    0.81
  -1  13  -2    6.52    0.54
  -1  13  -2    6.10    0.80
   2   1  13    6.31    0.89
   1  13   2    6.98    0.53
   2  -1 -13    6.20    0.55
  -2  -1  13    7.14    0.77
   2   1  13    6.50    0.79
  -2  -1  13    6.14    0.84
  13  -4   1   30.06    1.79
  -4  -1 -13   32.54    1.84
  13   4  -1   27.06    1.84
   4  -1  13   33.05    2.05
   4   1 -13   31.22    1.69
  -1  13   4   28.06    1.66
   1 -13   4   30.64    1.89
 -13   4   1   30.70    1.69
   1  13  -4   30.11    1.92
  -1  13   4   30.88    1.85
  -4   1  13   32.16    1.85
  -4   1  13   30.25    1.85
  -1  13  -4   28.29    1.84
   1  13   4   31.50    1.62
   4  -1 -13   31.39    1.72
  -4  -1  13   32.64    1.82
  -4   1 -13   30.17    1.81
  -4  -1  13   31.26    1.85
  13   4   1   32.30    1.86
  -1 -13   4   32.33    1.91
   1  13   4   30.39    1.81
   4   1  13   31.45    2.05
   4   1  13   31.58    1.85
 -13   4  -1   32.03    1.72
  -1  13  -4   31.47    1.61
  13  -4  -1   32.00    1.89
  -1  13   6   18.63    1.36
  -1  13   6   19.33    1.21
  13  -6   1   19.60    1.31
   1 -13   6   19.16    1.43
  -6  -1 -13   20.15    1.37
  -6   1  13   19.21    1.33
   6   1 -13   17.05    1.24
  13   6  -1   19.64    1.41
   1  13  -6   20.46    1.49
 -13   6   1   18.69    1.22
   6  -1  13   19.20    1.58
   6   1  13   18.32    1.33
   6  -1 -13   20.36    1.31
   6   1  13   19.49    1.60
   1  13   6   18.00    1.16
  -1 -13   6   20.32    1.43
  -6   1 -13   21.52    1.41
  -1  13  -6   20.84    1.15
  13   6   1   20.08    1.43
  13  -6  -1   19.33    1.38
  -1  13  -6   20.93    1.48
   1  13   6   21.14    1.35
 -13   6  -1   18.95    1.24
   8   1 -13    6.16    0.78
   1  13  -8    5.33    0.85
  -1  13   8    6.80    0.90
   8  -1  13    8.19    1.07
  -8  -1 -13    5.65    0.80
  13  -8   1    6.95    0.83
  13   8  -1    7.55    0.96
 -13   8   1    6.33    0.74
  -1  13   8    6.56    0.72
   1 -13   8    6.39    0.95
   8   1  13    6.67    0.82
  -1  13  -8    5.53    0.58
  -1  13  -8    5.15    0.87
   1  13   8    7.82    0.86
  13   8   1    6.60    0.92
   8   1  13    6.02    1.02
 -13   8  -1    7.02    0.85
   8  -1 -13    6.57    0.81
  -1 -13   8    6.28    0.90
  13  -8  -1    7.73    0.90
   1  13   8    7.29    0.73
  -8   1 -13    6.41    0.86
 -13   8  -1    4.89    0.67
  -1  13  10    3.16    0.58
  13 -10   1    2.69    0.60
  10   1 -13    2.92    0.64
 -13  10   1    2.78    0.53
  -1  13  10    1.56    0.63
   1 -13  10    1.39    0.66
  10  -1  13    2.78    0.79
   1  13 -10    0.84    0.61
 -10  -1 -13    2.24    0.62
 -13  10   1    1.69    0.64
  13  10  -1    3.29    0.81
 -10   1 -13    2.73    0.67
 -13  10  -1    1.96    0.51
  13  10   1    2.78    0.79
 -13  10  -1    2.20    0.65
  10   1  13    3.17    0.84
  -1  13 -10    2.00    0.68
  13 -10  -1    3.29    0.67
  10   1  13    2.74    0.59
  -1 -13  10    2.56    0.70
  10  -1 -13    1.90    0.60
   1  13  10    1.70    0.48
   1 -13  12    0.08    0.58
 -12  -1 -13    0.10    0.45
  12   1 -13    0.08    0.45
 -13  12   1    0.75    0.43
  -1  13  12   -0.05    0.44
 -13  12   1   -0.50    0.53
  12  -1  13    0.24    0.63
   1  13 -12   -0.35    0.58
 -13  12  -1    0.63    0.45
  12  -1 -13    0.43    0.48
  -1  13 -12    0.32    0.52
   1  13  12    0.41    0.46
 -12   1 -13    0.07    0.48
  12   1  13    0.45    0.43
  13 -12  -1   -0.86    0.42
 -13  12  -1    0.15    0.47
  -1 -13  12    0.16    0.59
  12   1  13   -0.51    0.58
  -1   2  13    8.24    0.92
  -1  -2 -13   10.63    0.82
   1   2 -13    8.80    0.87
  -2  13   1    8.22    0.91
  -2  13   1    7.17    0.64
  13  -1   2    8.62    0.78
   1  -2  13    7.57    0.98
  13   1  -2    8.40    0.96
  -1   2  13    9.37    1.03
   2  13  -1    9.23    0.95
 -13   1  -2   10.52    0.75
  -2  13  -1    7.79    0.63
  -2  13  -1    8.56    0.94
  13   1   2    9.98    0.83
   1   2  13   10.21    1.08
   2  13   1    8.70    0.93
  -1  -2  13    8.62    0.99
  -1   2 -13    8.70    0.75
  -1   2 -13    9.65    0.78
  13  -1  -2    7.77    0.91
   2  13   1    9.25    0.57
   1   2  13    9.43    0.96
   3   2 -13    3.57    0.60
  13  -3   2    3.89    0.56
  -3  -2 -13    3.03    0.57
   3  -2  13    3.89    0.77
   2 -13   3    3.49    0.60
 -13   3   2    4.05    0.50
   2  13  -3    3.25    0.63
  -3   2  13    2.90    0.55
  -2  13   3    3.14    0.46
  -2  13   3    3.47    0.61
  13   3  -2    3.51    0.66
  -3   2  13    3.09    0.59
   2  13   3    4.07    0.41
  -3  -2  13    4.39    0.59
   2  13   3    4.18    0.62
  -2  13  -3    2.89    0.41
  13   3   2    3.36    0.57
  13  -3  -2    2.32    0.52
  -3  -2  13    3.86    0.69
   3   2  13    3.65    0.64
 -13   3  -2    2.67    0.45
   3  -2 -13    3.53    0.50
  -3   2 -13    2.24    0.48
  -2  13  -3    3.69    0.65
   3   2  13    3.52    0.77
  13  -5   2    2.50    0.48
 -13   5   2    2.95    0.48
   5   2 -13    2.14    0.59
  -2  13   5    2.16    0.55
   2  13  -5    1.38    0.49
  -5   2  13    2.25    0.53
  13   5  -2    2.07    0.53
   2 -13   5    1.89    0.51
   5  -2  13    1.61    0.63
  -2  13   5    2.11    0.41
   5   2 -13    2.41    0.43
  -5  -2 -13    2.07    0.50
   2  13   5    2.61    0.54
   5   2  13    3.99    0.62
   5  -2 -13    2.80    0.50
   5   2  13    3.43    0.79
  -2 -13   5    1.94    0.52
  -2  13  -5    1.84    0.37
 -13   5  -2    2.30    0.45
  -2  13  -5    1.54    0.53
  13  -5  -2    2.36    0.59
   2  13   5    2.49    0.37
  -5   2 -13    2.24    0.53
  -5  -2  13    1.87    0.55
  13   5   2    2.02    0.53
   2 -13   7    5.09    0.79
  -7  -2 -13    3.93    0.65
   2  13  -7    3.09    0.72
   7  -2  13    2.99    0.79
  13  -7   2    4.63    0.62
  13   7  -2    3.92    0.78
  -2  13   7    2.52    0.68
   7   2 -13    3.64    0.55
  -2  13   7    3.53    0.54
 -13   7   2    2.33    0.49
  -7   2  13    4.11    0.67
   2  13   7    3.58    0.59
  13   7   2    3.04    0.66
   7   2  13    2.56    0.57
  13  -7  -2    3.61    0.67
  -2 -13   7    2.54    0.62
  -2  13  -7    3.32    0.49
  -2  13  -7    2.75    0.67
 -13   7  -2    3.23    0.52
  -7   2 -13    3.67    0.67
 -13   7  -2    3.51    0.64
   2  13   7    3.41    0.47
   7  -2 -13    3.78    0.61
   7   2  13    3.14    0.79
  -2  13   9    4.48    0.65
   2 -13   9    4.28    0.86
   2  13  -9    4.22    0.85
  13   9  -2    3.27    0.80
  -2  13   9    5.16    0.88
   9  -2  13    4.60    0.92
 -13   9   2    4.11    0.64
  -9  -2 -13    4.63    0.74
  13  -9   2    4.95    0.70
  13   9  -2    3.84    0.66
   9   2 -13    4.36    0.69
   2  13   9    4.81    0.60
  13  -9  -2    4.12    0.79
  -2 -13   9    4.23    0.78
  -2  13  -9    4.46    0.59
  -2  13  -9    4.64    0.81
   9  -2 -13    4.22    0.71
   9   2  13    4.70    0.74
 -13   9  -2    5.92    0.73
   9   2  13    4.22    0.91
  -9   2 -13    3.46    0.75
  13   9   2    6.06    0.96
 -13   9  -2    4.65    0.73
   2 -13  11    3.17    0.85
  11  -2  13    3.87    0.90
   2  13 -11    3.23    0.82
  -2  13  11    2.85    0.64
  11   2 -13    4.63    0.77
  13  11  -2    3.88    0.97
 -13  11   2    3.75    0.65
 -13  11   2    2.80    0.74
 -11  -2 -13    4.57    0.76
  11   2  13    4.13    0.70
  11  -2 -13    4.03    0.78
 -13  11  -2    3.14    0.63
  13 -11  -2    2.62    0.72
  11   2  13    4.28    1.01
 -13  11  -2    4.03    0.75
  -2 -13  11    2.84    0.78
  -2  13 -11    3.44    0.84
   2  13  11    4.34    0.64
 -11   2 -13    2.85    0.69
   0  -3  13    1.02    0.55
   0   3  13   -0.10    0.38
   3  13   0    0.75    0.39
   0   3 -13    0.07    0.31
  -3  13   0    0.04    0.22
  13   0   3    0.30    0.30
  13   0  -3    0.08    0.38
  -3  13   0   -0.08    0.35
   0   3  13   -0.36    0.39
   0   3 -13    0.11    0.30
  -3  13   2    3.36    0.61
  -2   3  13    4.21    0.69
  13  -2   3    3.95    0.56
   3  13  -2    4.89    0.72
  -2  -3 -13    3.41    0.60
   3 -13   2    3.18    0.56
  -3  13   2    4.17    0.53
  13   2  -3    4.34    0.68
  -2   3  13    4.98    0.73
   2  -3  13    3.54    0.75
  13  -2   3    3.72    0.48
   2   3 -13    3.62    0.60
 -13   2  -3    2.98    0.47
  -2  -3  13    3.70    0.72
   3  13   2    4.90    0.69
   2   3  13    3.22    0.64
  13   2   3    5.02    0.65
  -3  13  -2    3.97    0.67
  -2   3 -13    3.97    0.57
  -2   3 -13    3.89    0.56
  13  -2  -3    3.26    0.67
   2   3  13    4.33    0.79
  -3  13  -2    3.47    0.48
   3  13   2    4.33    0.35
 -13   4   3    8.64    0.76
   4  -3  13    9.29    1.14
  -3  13   4   10.22    1.03
  -3  13   4    9.41    0.77
  13  -4   3    8.76    0.79
  -4  -3 -13   10.08    0.97
   4   3 -13    9.87    0.99
   3  13  -4    9.43    1.05
  -4   3  13    8.43    0.93
  13   4  -3    9.83    1.08
   3 -13   4   10.91    0.96
  -4   3 -13    9.89    0.95
 -13   4  -3    9.00    0.77
   3  13   4    9.44    0.92
  13   4   3   10.42    0.92
   4   3  13    9.96    1.01
  13  -4  -3   10.23    1.10
   3  13   4    9.38    0.64
  -4  -3  13    8.58    1.01
   4   3  13    9.08    1.14
  -3  13  -4   10.23    0.75
  -3  13  -4    8.85    0.98
   3  13  -6   22.91    1.65
   6  -3  13   21.62    1.68
   6   3 -13   22.21    1.35
 -13   6   3   19.78    1.31
   3 -13   6   19.96    1.51
  -3  13   6   19.79    1.32
   6   3 -13   24.09    1.59
  13  -6   3   21.66    1.36
  13   6  -3   21.99    1.63
  -3  13   6   23.88    1.56
  -6   3  13   21.13    1.46
  -6  -3 -13   22.28    1.46
   3  13   6   22.82    1.41
 -13   6  -3   22.35    1.37
   6  -3 -13   21.60    1.42
   6   3  13   23.63    1.79
   6   3  13   21.80    1.48
  13  -6  -3   21.04    1.57
  -6   3 -13   21.60    1.49
 -13   6  -3   20.83    1.34
  13   6   3   21.22    1.49
  -3 -13   6   21.13    1.50
  -3  13  -6   19.73    1.49
   3  13   6   20.61    1.20
  -3  13  -6   22.19    1.29
   8   3 -13   13.49    1.04
  -3  13   8   13.58    1.35
 -13   8   3   12.61    0.98
  -8   3  13   11.78    1.12
  -3  13   8   13.20    0.99
   3 -13   8   10.29    1.23
  13   8  -3   12.86    1.36
   8  -3  13    9.50    1.25
  -8  -3 -13   12.41    1.06
   3  13  -8    9.93    1.23
 -13   8  -3   11.95    0.98
  -8   3 -13   12.05    1.06
   8  -3 -13   13.15    1.09
 -13   8  -3   11.95    1.00
  -3 -13   8   11.72    1.23
  13  -8  -3   10.62    1.18
  13   8   3   12.30    1.24
  -3  13  -8   12.54    0.92
  -3  13  -8   11.61    1.20
   8   3  13   13.62    1.54
   8   3  13   11.81    1.15
   3  13   8   12.21    0.88
  13  10  -3    2.47    0.81
  10   3 -13    1.69    0.56
  10  -3  13    1.31    0.76
 -10  -3 -13    0.96    0.50
   3  13 -10    1.75    0.68
  -3  13  10    1.54    0.50
 -13  10   3    1.43    0.50
   3 -13  10    0.80    0.64
  -3  13  10    0.81    0.68
  13  10  -3    0.72    0.48
  -3 -13  10    2.44    0.68
  10  -3 -13    0.31    0.46
 -13  10  -3    1.68    0.51
 -13  10  -3    2.36    0.54
  -3  13 -10    1.10    0.43
  10   3  13    2.16    0.81
  -3  13 -10    1.88    0.66
 -10   3 -13    0.29    0.50
  10   3  13    1.60    0.52
  13 -10  -3    1.34    0.64
   3  13  10    1.07    0.43
  -3  13  12    0.53    0.51
 -13  12   3    0.29    0.43
   3 -13  12   -0.32    0.66
  12  -3  13    0.44    0.68
  12   3 -13   -0.46    0.50
 -12  -3 -13    0.48    0.51
  13  12  -3   -2.24    0.55
 -13  12   3    0.11    0.60
   3  13 -12    0.54    0.69
 -13  12  -3    1.02    0.48
 -12   3 -13    0.07    0.49
 -13  12  -3   -0.01    0.48
  -3 -13  12    0.80    0.64
  12   3  13    0.74    0.70
   3  13  12    0.05    0.39
  12  -3 -13    0.81    0.54
  12   3  13   -0.22    0.45
  -3  13 -12    0.07    0.55
  -4  13   1   11.47    0.86
  13  -1   4   12.34    0.90
  13   1  -4   10.93    1.18
  -1   4  13   14.59    1.14
   1  -4  13   11.11    1.26
  13  -1   4   13.85    0.95
  -4  13   1   12.88    1.05
  -1   4  13   11.86    1.15
   1   4 -13   11.36    0.85
   1   4 -13   14.08    1.07
   4  13  -1   12.98    1.09
   4 -13   1   14.68    1.01
  -1   4 -13   11.50    0.95
  -4  13  -1   13.37    1.02
   1   4  13   11.56    1.17
  -4  13  -1   13.38    0.88
 -13   1  -4   13.02    0.90
  13   1   4   12.41    0.94
   1   4  13   10.68    1.21
  -1   4 -13   10.73    0.87
  -1  -4  13    9.48    1.15
   4  13   1   12.35    1.03
  13  -1  -4   14.60    1.20
   4  13  -3   10.73    1.15
  13  -3   4   12.03    0.86
   3   4 -13   12.44    1.04
  13  -3   4   13.03    0.92
  -4  13   3   11.68    0.98
  -3   4  13   12.58    1.06
   3  -4  13   13.00    1.33
  -4  13   3   11.42    0.87
  13   3  -4   10.87    1.21
  -3   4  13    9.79    1.06
   4 -13   3   12.74    1.01
  -3  -4 -13   12.46    1.02
 -13   3  -4   11.84    0.88
   4  13   3   12.77    1.00
  -4  13  -3   11.92    0.86
   3   4  13   12.89    1.04
   3   4  13   12.61    1.34
  -3   4 -13   10.68    0.92
  13   3   4   12.35    0.96
  -3  -4  13   10.84    1.21
  -4  13  -3    9.64    1.05
  13  -3  -4   10.12    1.16
  -3   4 -13   11.80    0.93
   5  -4  13   13.52    1.38
  -4  13   5   13.17    1.14
  -5  -4 -13   11.57    1.02
   4  13  -5   10.30    1.21
   5   4 -13   10.91    1.16
  13   5  -4   13.31    1.34
  -4  13   5   12.08    0.93
   4 -13   5   12.79    1.09
 -13   5   4   12.95    0.91
  -5   4  13   12.26    1.17
  13  -5  -4   12.36    1.27
   5   4  13   13.71    1.45
   4  13   5   11.33    0.74
  -4  13  -5   12.21    0.87
 -13   5  -4   12.05    0.93
 -13   5  -4   12.18    0.90
  -5  -4  13   10.80    1.07
   5   4  13   12.75    1.09
  13   5   4   12.89    1.03
  -4  13  -5   12.26    1.08
  -5   4 -13   11.27    1.09
  13   7  -4   10.97    1.29
   7   4 -13    9.95    0.89
   7  -4  13   10.65    1.28
   4 -13   7   11.17    1.19
 -13   7   4    9.50    0.92
  -7   4  13    9.79    1.02
  -7  -4 -13    8.31    0.95
  -4  13   7    9.11    0.90
  -4  13   7   10.59    1.15
   7   4 -13   10.35    1.16
   4  13  -7    8.65    1.15
   7  -4 -13    8.31    0.95
  -4  13  -7    9.85    0.79
   7   4  13    9.55    1.04
  13  -7  -4    7.27    1.04
   4  13   7    8.59    0.70
  -4 -13   7   10.40    1.10
 -13   7  -4    8.68    0.89
 -13   7  -4   10.67    0.87
  -7   4 -13   10.12    1.07
  13   7   4    9.30    1.05
  -4  13  -7   10.46    1.09
   7   4  13   11.13    1.39
  -4  13   9    7.12    0.84
  -4  13   9    5.86    1.01
  -9   4  13    7.86    0.93
  13   9  -4    6.51    0.94
   9   4 -13    6.68    0.87
 -13   9   4    7.96    0.86
   4  13  -9    5.45    1.00
  -9  -4 -13    6.88    0.86
  13   9  -4    5.51    1.05
   4 -13   9    9.66    1.20
   9  -4  13    8.44    1.17
   9   4  13    6.52    0.86
   9   4  13    7.05    1.19
   4  13   9    6.71    0.69
   9  -4 -13    7.30    0.92
  13  -9  -4    6.39    1.00
  -4  13  -9    6.82    0.77
  -4  13  -9    5.44    0.90
  -4 -13   9    7.69    1.01
 -13   9  -4    7.61    0.84
  -9   4 -13    5.12    0.87
 -13   9  -4    5.77    0.78
  13  11  -4    9.95    1.13
   4 -13  11    8.13    1.30
  13  11  -4   10.50    1.44
 -11  -4 -13   11.10    1.10
  -4  13  11    7.37    1.23
  -4  13  11   10.63    1.10
  11   4 -13    9.86    1.14
  11  -4  13   11.10    1.35
   4  13 -11    7.60    1.21
 -13  11   4    8.62    0.98
  -4  13 -11   10.12    1.21
  11   4  13    8.69    1.00
  11  -4 -13    7.54    1.06
  11   4  13    9.41    1.38
 -13  11  -4    8.42    0.97
   4  13  11    9.55    0.92
  -4  13 -11   10.47    0.99
 -13  11  -4    9.12    1.00
  -4 -13  11    8.61    1.16
  13 -11  -4    9.27    1.24
 -11   4 -13    7.97    1.09
  13   0   5    0.28    0.30
   0   5 -13   -0.55    0.31
   0   5  13   -0.03    0.43
  -5  13   0    0.40    0.27
  13   0  -5    0.76    0.50
   5 -13   0    0.30    0.32
  13   0   5    0.88    0.33
  -5  13   0   -0.03    0.35
   0  -5  13   -0.46    0.51
   0   5 -13    0.68    0.30
 -13   0  -5    0.56    0.32
   5  13   0   -0.01    0.36
   0   5  13    0.67    0.47
  13   2  -5    6.18    0.94
  -2   5  13    7.36    0.90
   5  13  -2    7.44    0.96
  -5  13   2    7.46    0.89
   5 -13   2    6.43    0.78
  13  -2   5    7.87    0.83
  -2   5  13    6.53    0.89
   2  -5  13    7.04    1.04
  -5  13   2    6.92    0.72
   2   5 -13   10.12    0.99
   5 -13  -2    7.11    0.69
 -13   2  -5    8.19    0.77
  -5  13  -2    7.15    0.71
  -5  13  -2    8.32    0.92
  -2   5 -13    8.07    0.78
   5  13   2    6.92    0.83
  13  -2  -5    6.45    0.96
   2   5  13    6.77    1.03
  -2   5 -13    8.91    0.89
  13   2   5    7.85    0.58
   2   5  13    7.88    0.95
  -2  -5  13    6.26    0.94
  13   2   5    8.47    0.81
  13   4  -5   14.49    1.29
  -5  13   4   16.72    1.29
  13  -4   5   15.91    1.17
  -5  13   4   16.42    1.11
  -4  -5 -13   19.41    1.28
  -4   5  13   14.70    1.23
   4   5 -13   18.32    1.33
   5  13  -4   14.45    1.32
   5 -13   4   15.59    1.21
   4  -5  13   19.13    1.54
  -5  13  -4   17.24    1.07
   4   5  13   15.59    1.28
  -5  13  -4   15.14    1.22
  -4  -5  13   13.98    1.28
  -4   5 -13   15.15    1.18
   4   5  13   15.59    1.51
   5  13   4   14.91    1.13
 -13   4  -5   15.71    1.10
  13  -4  -5   16.67    1.35
  13   4   5   14.99    1.13
  -5  13   6   20.40    1.33
  -6   5  13   20.21    1.44
   6   5 -13   18.81    1.51
   5 -13   6   20.95    1.52
  -5  13   6   20.54    1.54
 -13   6   5   21.83    1.32
  -6  -5 -13   18.93    1.38
   6  -5  13   19.55    1.65
  13   6  -5   22.62    1.72
   5  13  -6   18.18    1.57
   6   5  13   24.17    1.55
  13  -6  -5   18.12    1.56
 -13   6  -5   20.53    1.34
  -6  -5  13   18.72    1.44
  -6   5 -13   19.18    1.42
  -5  13  -6   18.85    1.44
  13   6   5   21.63    1.46
  -5  13  -6   20.61    1.29
  -5 -13   6   20.60    1.46
   6   5  13   20.13    1.75
   8   5 -13   13.50    1.09
   5 -13   8   13.31    1.43
   8   5 -13   12.59    1.39
   5  13  -8   14.46    1.52
  13   8  -5   13.85    1.36
  13   8  -5   12.35    1.49
   8  -5  13   14.26    1.51
  -8   5  13   13.50    1.15
  -5  13   8   14.64    1.11
  -5  13   8   11.76    1.36
 -13   8   5   13.39    1.07
  -8  -5 -13   16.64    1.21
  13  -8  -5   15.22    1.54
 -13   8  -5   12.52    1.08
 -13   8  -5   14.62    1.06
  -5 -13   8   16.17    1.28
   8  -5 -13   14.05    1.21
   5  13   8   15.14    0.92
  -8   5 -13   11.33    1.23
   8   5  13   18.54    1.34
  -5  13  -8   15.07    1.24
   8   5  13   17.27    1.77
  -5  13  -8   12.72    1.02
  10  -5  13    0.40    0.61
 -13  10   5    0.64    0.44
   5  13 -10    0.17    0.59
  10   5 -13    0.66    0.46
   5 -13  10    0.21    0.65
 -10   5  13    1.01    0.46
  13  10  -5    0.37    0.71
  -5  13  10    0.28    0.38
 -10  -5 -13    0.81    0.50
  13  10  -5    0.02    0.61
  10   5  13    1.44    0.53
 -10   5 -13    0.90    0.56
   5  13  10    0.68    0.37
  -5 -13  10    0.47    0.51
  10  -5 -13    0.26    0.47
 -13  10  -5    1.29    0.50
  13 -10  -5    0.30    0.60
  10   5  13    0.77    0.73
 -13  10  -5    0.11    0.40
  -5  13 -10    0.25    0.43
  -5  13 -10    0.79    0.53
   5  13 -12    0.16    0.66
  12  -5  13   -0.53    0.52
 -13  12   5    0.13    0.44
  -5  13  12   -0.03    0.45
  12   5 -13   -0.32    0.45
  13  12  -5    0.80    0.59
  13  12  -5   -0.15    0.90
   5 -13  12    0.53    0.87
 -12  -5 -13    0.61    0.50
  12  -5 -13    0.01    0.52
 -13  12  -5    0.28    0.46
   5  13  12    0.91    0.48
  -5 -13  12    0.21    0.54
  -5  13 -12   -0.43    0.52
 -13  12  -5    0.11    0.46
 -12   5 -13   -0.51    0.49
  -5  13 -12   -0.31    0.44
  12   5  13    0.39    0.46
   1  -6  13   11.51    1.33
   1   6 -13   13.02    1.13
  13   1  -6   12.09    1.34
   6  13  -1   14.00    1.19
 -13  -1  -6   13.40    1.00
  -6  13   1   13.75    0.97
  -6  13   1   12.35    1.10
  -1   6  13    9.72    1.12
   6 -13   1   14.05    1.01
   1   6 -13   13.27    0.88
  13  -1   6   14.86    1.11
 -13   1  -6   14.49    1.00
  -6  13  -1   12.63    0.93
  -1   6 -13   12.37    1.09
  -1  -6  13   13.41    1.30
   6  13   1   12.10    1.11
  13  -1  -6   13.85    1.42
   1   6  13   11.45    1.22
   6 -13  -1   14.19    0.98
  -6  13  -1   14.74    1.15
  13   1   6   15.06    1.14
  13   1   6   10.66    0.99
   1   6  13   11.18    1.30
  -1   6 -13   13.64    0.93
   3  -6  13   18.79    1.62
  -3   6  13   18.67    1.41
  -6  13   3   18.63    1.39
   6 -13   3   19.51    1.37
   6  13  -3   19.75    1.52
   3   6 -13   19.34    1.44
  13  -3   6   18.50    1.37
  13   3  -6   20.13    1.60
  -6  13   3   19.16    1.25
  -6  13  -3   20.76    1.23
  -6  13  -3   21.97    1.44
 -13   3  -6   18.21    1.24
  -3  -6  13   16.22    1.45
  -3   6 -13   18.00    1.25
  13   3   6   19.36    1.25
  -3   6 -13   18.80    1.35
   3   6  13   17.75    1.42
  13  -3  -6   18.07    1.53
   3   6  13   19.78    1.65
   6  13   3   21.14    1.37
  13   5  -6   14.07    1.49
  13  -5   6   14.23    1.16
   6 -13   5   11.81    1.12
  -6  13   5   12.72    1.00
  -5   6  13   11.64    1.18
  -5  -6 -13   14.92    1.09
   5  -6  13   11.01    1.36
  -6  13   5   12.68    1.29
   6  13  -5   11.15    1.30
 -13   5   6   11.77    0.94
   5   6 -13   14.78    1.25
   5   6  13   11.44    1.45
  13   5   6   12.31    1.04
  -6  13  -5   13.28    1.12
  13  -5  -6   13.03    1.37
  -5  -6  13   11.82    1.27
  -5   6 -13   13.93    1.13
 -13   5  -6   13.64    1.02
   5   6  13   12.97    1.25
  -6  13  -5   12.57    0.96
   6  13  -7   10.33    1.26
  -7  -6 -13    8.51    0.99
  13   7  -6   10.45    1.36
  13  -7   6    6.97    1.43
  -6  13   7   10.75    1.02
  -6  13   7   11.31    1.24
   7   6 -13    8.35    1.14
   7  -6  13   10.81    1.32
   6 -13   7   10.38    1.22
 -13   7   6   10.93    0.89
  -7   6  13   11.57    1.13
  -6  13  -7    9.29    0.91
 -13   7  -6   10.21    1.00
  -6 -13   7   12.07    1.07
  -6  13  -7   10.33    1.09
   7   6  13   11.27    1.46
  -7   6 -13    9.06    1.04
   7   6  13   10.66    1.14
  13  -7  -6    6.20    1.08
  13   9  -6    5.72    1.06
 -13   9   6    9.42    0.96
   9   6 -13    8.51    0.96
   6  13  -9    7.95    1.17
  -9   6  13    9.38    1.03
   9  -6  13   10.20    1.28
   9   6 -13    9.88    1.24
  -9  -6 -13    8.15    0.96
  -6  13   9   10.00    1.01
   6 -13   9    7.47    1.17
  13   9  -6    8.15    1.13
   9   6  13    9.61    1.06
  -9   6 -13    8.61    1.06
  13  -9  -6    7.57    1.16
  -6  13  -9    9.82    0.96
 -13   9  -6    7.71    0.94
  -6  13  -9    9.34    1.09
  -6 -13   9    8.08    1.02
   9  -6 -13    8.47    1.08
  11   6 -13    7.53    1.00
  13  11  -6    5.15    1.21
 -11  -6 -13    5.83    0.87
  -6  13  11    8.29    1.00
   6  13 -11    7.59    1.15
   6 -13  11    2.57    1.00
  11  -6  13    6.07    1.05
 -13  11   6    5.45    0.81
  13  11  -6    6.85    1.06
   6  13  11    5.94    0.69
 -13  11  -6    8.19    0.97
  -6  13 -11    6.94    0.91
  11  -6 -13    5.25    0.91
 -11   6 -13    7.27    1.02
  -6 -13  11    7.71    1.05
  13 -11  -6    5.20    1.07
 -13  11  -6    7.39    0.87
  11   6  13    6.67    0.87
  -6  13 -11    8.18    1.05
  13   0   7   -0.20    0.34
   0   7 -13    0.31    0.26
   0  -7  13   -0.31    0.52
  13   0  -7    0.24    0.42
   0   7 -13   -0.62    0.38
   0   7  13    0.01    0.44
 -13   0  -7   -0.53    0.28
  -7  13   0   -0.18    0.27
   7 -13   0    0.14    0.30
   7  13   0    0.34    0.47
  -7  13   0    0.04    0.42
  -7  13   2    5.99    0.84
   2  -7  13    4.51    0.94
  13  -2   7    5.66    0.83
  -2   7  13    5.28    0.82
  13   2  -7    4.69    0.91
  -7  13   2    5.69    0.70
   7  13  -2    5.25    0.89
 -13  -2  -7    6.86    0.90
   2   7 -13    4.93    0.80
   7 -13   2    5.73    0.73
   2   7  13    5.17    0.82
  -7  13  -2    6.76    0.71
   7  13   2    7.49    0.86
  13   2   7    4.71    0.76
  13   2   7    5.81    0.65
  -2   7 -13    5.85    0.67
  13  -2  -7    4.81    0.84
  -7  13  -2    5.56    0.81
  -2   7 -13    4.08    0.76
  -2  -7  13    4.68    0.87
 -13   2  -7    5.35    0.69
   7 -13   4   12.32    1.12
   4   7 -13   15.53    1.30
  13  -4   7   12.12    1.15
  -7  13   4   13.44    1.29
   4  -7  13   13.68    1.49
  -4   7  13   12.96    1.27
  13   4  -7   13.36    1.48
   7  13  -4   12.03    1.36
  -7  13   4   14.00    1.05
  -7  13  -4   14.68    1.17
   4   7  13   13.18    1.30
  13  -4  -7   12.04    1.40
  -4   7 -13   12.78    1.11
  -7  13  -4   14.09    1.01
 -13   4  -7   13.28    1.04
  -4   7 -13   15.71    1.11
  -4  -7  13   12.64    1.31
 -13   6   7   10.46    0.88
  -6   7  13   10.28    1.10
  13  -6   7   10.90    1.14
   6   7 -13   10.87    1.20
   6  -7  13    8.87    1.25
  -7  13   6   11.15    1.24
  -6  -7 -13   10.23    1.07
   7 -13   6    9.75    1.15
  13   6  -7    9.12    1.29
   7  13  -6   10.99    1.30
  -7  13   6   11.85    0.95
  -6  -7  13   10.40    1.17
  -7 -13   6    9.38    1.04
  13  -6  -7    9.19    1.21
   6   7  13   10.46    1.13
  -7  13  -6    8.23    0.88
  -7  13  -6    9.60    1.06
 -13   6  -7    8.24    0.93
  -6   7 -13    9.81    1.03
   8  -7  13    8.40    1.21
  -8   7  13    8.23    0.99
  13   8  -7    5.98    1.16
  -8  -7 -13    8.66    0.97
   7  13  -8    6.94    1.12
   8   7 -13    8.31    1.12
  13  -8   7    6.95    1.11
  -7  13   8    8.30    0.93
 -13   8   7    7.92    0.87
   7 -13   8    6.34    1.07
  13   8  -7    5.73    1.04
  -8   7 -13    6.44    0.94
  13  -8  -7    7.34    1.15
  -7 -13   8    7.81    1.00
  -7  13  -8    8.50    0.89
 -13   8  -7    9.03    0.96
  -7  13  -8    6.72    0.91
   8   7  13    8.59    1.00
 -13  10   7    1.58    0.51
 -10  -7 -13    2.12    0.61
  13  10  -7    0.99    0.82
  10   7 -13    1.83    0.77
  -7  13  10    1.92    0.59
   7  13 -10    1.12    0.70
  10   7 -13    1.73    0.59
   7 -13  10    0.82    0.77
 -10   7  13    1.90    0.58
  13  10  -7    1.63    0.76
  10  -7  13    0.40    0.67
  13 -10  -7    1.24    0.69
 -10   7 -13    2.21    0.67
 -13  10  -7    0.95    0.49
  10   7  13    0.90    0.54
  -7  13 -10    1.41    0.49
  -7 -13  10    1.43    0.58
  -7  13 -10    1.78    0.62
  10  -7 -13    1.20    0.62
  -7  13  12    3.65    0.81
  13  12  -7    0.27    0.98
   7 -13  12    1.57    0.90
 -13  12   7    3.48    0.70
  12   7 -13    2.60    0.77
  12  -7  13    4.20    0.95
   7  13 -12    2.26    0.84
  13  12  -7    4.31    0.97
  -7  13 -12    3.26    0.73
  -7  13 -12    4.53    0.92
  12  -7 -13    2.65    0.78
 -13  12  -7    3.86    0.73
 -12   7 -13    3.55    0.84
  -7 -13  12    3.16    0.85
   8  13  -1    6.68    0.94
  -8  13   1    6.86    0.89
 -13  -1  -8    5.95    0.80
  -8  13   1    7.34    0.78
  -1   8  13    6.34    0.90
   1  -8  13    5.61    0.99
   1   8 -13    5.54    0.89
  13   1  -8    9.02    1.17
   8 -13   1    5.44    0.86
  13  -1   8    6.63    0.92
  -8  13  -1    5.31    0.81
  -1   8 -13    6.19    0.66
   8  13   1    7.02    0.89
  -8  13  -1    7.91    0.79
   1   8  13    4.76    0.83
  13   1   8    6.73    0.93
 -13   1  -8    6.16    0.79
  -1   8 -13    6.79    0.92
  -1  -8  13    5.13    0.92
  13  -1  -8    6.22    1.02
  13   3  -8    6.08    1.05
   3   8 -13    6.11    0.93
   3  -8  13    4.62    0.97
  -8  13   3    5.08    0.69
  -3   8  13    5.92    0.87
  -8  13   3    7.50    0.93
   8  13  -3    4.20    0.84
  13  -3   8    7.41    1.02
   8 -13   3    5.54    0.81
   3   8  13    4.74    0.83
  -3  -8  13    3.73    0.82
  -3   8 -13    5.11    0.80
  13  -3  -8    4.74    0.90
  13   3   8    5.82    0.63
  -8  13  -3    5.67    0.70
 -13   3  -8    5.21    0.73
  -3   8 -13    5.73    0.69
  -8  13  -3    5.06    0.77
  -8  13   5    4.48    0.80
   8 -13   5    5.96    0.88
  -5   8  13    6.55    0.90
   8  13  -5    4.21    0.94
  -8  13   5    6.51    0.80
   5   8 -13    6.72    0.99
  13   5  -8    5.27    1.02
  13  -5   8    7.42    1.02
   5  -8  13    5.90    1.08
   5   8  13    5.21    0.86
  -5   8 -13    6.47    0.80
  -5  -8  13    4.49    0.86
 -13   5  -8    5.30    0.76
  -5   8 -13    7.32    0.86
  -8  13  -5    5.60    0.81
  13  -5  -8    6.13    1.01
  -8  13  -5    5.76    0.74
   8 -13   7    5.34    1.02
  13   7  -8    7.92    1.25
   7  -8  13    6.34    1.12
  -7   8  13    7.87    0.97
  13  -7   8    7.91    1.07
   8  13  -7    7.02    1.12
 -13   7   8   11.06    0.99
  -8  13   7   10.08    1.00
   7   8 -13    9.21    1.17
  -8 -13   7    8.10    0.98
  -8  13  -7    8.50    0.89
  13  -7  -8    8.43    1.12
  -7  -8  13    6.23    0.97
  -7   8 -13    5.87    0.89
  -8  13  -7    8.26    0.97
 -13   7  -8    7.63    0.92
   7   8  13    6.44    0.94
   8  13  -9    7.70    1.20
  -9  -8 -13    7.17    1.00
  -9   8  13    7.02    0.94
  -8  13   9    8.95    1.02
 -13   9   8   10.94    1.06
   9   8 -13    8.17    1.16
   8 -13   9    6.33    1.13
  13   9  -8    7.40    1.19
   9  -8  13    6.40    1.13
  13   9  -8    8.64    1.36
  -8 -13   9    7.83    1.02
  -8  13  -9    8.60    1.00
   9   8  13    8.70    0.99
  -9   8 -13    8.56    1.04
  -8  13  -9    6.99    0.88
 -13   9  -8    8.97    1.02
  13  -9  -8    7.86    1.19
  11   8 -13    3.39    0.77
  -8  13  11    5.68    0.90
  11   8 -13    5.07    1.06
  13  11  -8    4.28    1.03
   8 -13  11    3.93    1.11
  13  11  -8    5.49    1.25
 -13  11   8    5.18    0.80
  11  -8  13    5.53    1.10
 -11   8  13    4.05    0.81
   8  13 -11    6.50    1.14
 -11   8 -13    4.71    0.90
  11  -8 -13    4.48    0.91
  -8  13 -11    4.49    0.79
  -8  13 -11    6.17    0.94
  13 -11  -8    4.89    1.04
 -13  11  -8    5.72    0.88
  -8 -13  11    6.18    0.98
  -9  13   0    0.03    0.44
   0  -9  13    0.11    0.57
   0   9 -13    0.19    0.26
  13   0   9   -0.73    0.41
 -13   0  -9    1.33    0.52
   0   9 -13   -0.04    0.46
   9  13   0    0.45    0.49
   0   9  13   -0.41    0.43
  13   0  -9    0.10    0.57
  -9  13   0    0.21    0.34
  13  -2   9    3.40    0.78
  13   2  -9    3.50    0.79
  -9  13   2    4.38    0.68
   9  13  -2    3.37    0.77
 -13  -2  -9    2.91    0.67
  -2   9  13    5.06    0.83
   2  -9  13    3.60    0.94
   2   9 -13    5.97    0.93
  -9  13   2    3.54    0.75
  13  -2  -9    4.77    0.89
   2   9  13    5.41    0.85
  -2  -9  13    2.95    0.76
  13   2   9    3.09    0.81
 -13   2  -9    6.51    0.82
  -2   9 -13    4.92    0.61
  -2   9 -13    5.06    0.84
  -9  13  -2    4.66    0.78
  13   2   9    5.80    0.72
  -9  13  -2    5.35    0.70
  -4   9  13    6.11    0.91
   9 -13   4    6.43    0.95
  -9  13   4    8.10    1.04
  13  -4   9    8.19    1.08
   4  -9  13    6.84    1.14
   9  13  -4    7.66    1.10
  13   4  -9    6.33    1.07
   4   9 -13    7.05    1.03
  -9  13   4    6.99    0.81
  13   4   9    7.21    0.69
  -4   9 -13    8.43    1.03
  -4   9 -13    7.13    0.83
  -4  -9  13    6.37    1.00
   4   9  13    6.23    0.93
  -9  13  -4    6.68    0.79
 -13   4  -9    7.33    0.89
  13  -4  -9    7.66    1.12
  -9  13  -4    6.78    0.90
  13   6  -9    7.04    1.16
  -6   9  13    8.88    1.05
  13  -6   9    9.30    1.16
   9  13  -6    8.24    1.16
   6  -9  13    8.84    1.30
   9 -13   6    7.87    1.14
   6   9 -13    7.49    1.05
  -9  13   6    9.61    1.00
  -6   9 -13    7.86    0.95
  -9  13  -6    8.23    0.91
  -9  13  -6    9.12    1.01
  -6  -9  13    8.23    1.10
  13  -6  -9    8.49    1.18
   6   9  13    6.95    0.95
  -9 -13   6    8.76    1.01
 -13   6  -9    7.90    0.96
   8   9 -13   13.38    1.48
  13   8  -9   12.78    1.58
   9  13  -8   12.33    1.44
   8  -9  13   11.04    1.46
  -8   9  13   13.57    1.31
   9 -13   8   11.51    1.45
  -9  13   8   13.36    1.14
  13  -8   9   12.54    1.41
 -13   8   9   12.28    1.08
  -9  13  -8   14.22    1.12
  -9  13  -8   12.99    1.14
  -9 -13   8   12.96    1.17
  13  -8  -9   11.00    1.35
  -8   9 -13   12.55    1.25
 -13   8  -9   12.40    1.24
   8   9  13   12.44    1.18
  -9  13  10    3.00    0.70
   9  13 -10    2.33    0.85
 -10   9  13    1.68    0.64
  13  10  -9    3.37    1.00
  13  10  -9    1.81    0.90
  10   9 -13    1.44    0.73
 -13  10   9    2.75    0.64
   9 -13  10    2.81    0.93
  10  -9  13    2.48    0.86
  -9 -13  10    2.43    0.64
 -13  10  -9    3.99    0.79
 -10   9 -13    1.97    0.65
  -9  13 -10    3.26    0.68
  13 -10  -9    2.96    0.86
  10  -9 -13    3.21    0.79
  -9  13 -10    3.38    0.71
  -9  13  12    0.46    0.76
   9 -13  12   -1.10    0.80
  13  12  -9    0.52    0.85
  12  -9  13    0.73    0.74
 -12   9  13   -0.34    0.58
 -13  12   9    0.49    0.64
   9  13 -12   -0.33    0.79
  13  12  -9   -1.43    0.92
  12  -9 -13    0.00    0.72
  -9 -13  12   -0.12    0.60
 -13  12  -9   -0.17    0.66
  -9  13 -12   -0.77    0.64
 -12   9 -13    0.59    0.91
  13 -12  -9    0.24    0.92
   1  10 -13    1.76    0.69
  -1  10  13    2.60    0.72
 -10  13   1    1.50    0.62
  13  -1  10    1.45    0.65
 -10  13   1    1.42    0.49
  10  13  -1    1.80    0.61
 -13  -1 -10    2.14    0.63
  13   1 -10    2.99    0.78
   1 -10  13    1.42    0.74
  13   1  10    2.59    0.53
  -1 -10  13    1.49    0.71
 -10  13  -1    2.12    0.62
 -13   1 -10    2.71    0.67
  13  -1 -10    2.17    0.72
  13   1  10    1.45    0.75
  -1  10 -13    2.79    0.72
 -10  13  -1    1.55    0.48
   1  10  13    1.48    0.59
  -1  10 -13    1.90    0.40
 -10  13   3    1.16    0.63
 -10  13   3    2.12    0.53
  13  -3  10    1.43    0.65
 -13  -3 -10    1.18    0.51
   3  10 -13    1.89    0.69
  13   3 -10    0.70    0.63
   3 -10  13    0.92    0.72
  10  13  -3    1.41    0.62
  -3  10  13    1.36    0.57
  13   3  10    0.73    0.45
 -10  13  -3    1.91    0.57
   3  10  13    0.75    0.52
 -13   3 -10    1.41    0.53
  13   3  10    1.49    0.66
  -3  10 -13    1.55    0.47
  13  -3 -10    1.21    0.65
 -10  13  -3    0.84    0.45
  -3 -10  13    1.23    0.65
  -3  10 -13    1.93    0.64
  13  -5  10    2.41    0.74
  -5  10  13    2.37    0.66
   5  10 -13    3.26    0.86
   5 -10  13    2.05    0.86
  13   5 -10    2.91    0.82
 -10  13   5    2.21    0.57
 -10  13   5    1.96    0.70
  10  13  -5    2.31    0.73
 -10  13  -5    1.76    0.62
  -5  10 -13    3.42    0.68
  -5  10 -13    2.73    0.64
   5  10  13    1.77    0.59
  -5 -10  13    1.79    0.69
 -10  13  -5    1.30    0.48
 -13   5 -10    3.32    0.67
  13  -5 -10    2.05    0.72
  13   7 -10    1.33    0.77
   7  10 -13    2.16    0.78
  10 -13   7   -0.07    0.68
 -10  13   7    2.03    0.57
  13  -7  10    1.69    0.65
   7 -10  13    1.32    0.83
  -7  10  13    2.08    0.63
  10  13  -7    1.95    0.76
 -10 -13   7    1.61    0.52
 -13   7 -10    1.90    0.61
  -7  10 -13    2.47    0.64
   7  10  13    1.34    0.57
  13  -7 -10    1.78    0.71
 -10  13  -7    1.63    0.51
 -10  13  -7    1.69    0.58
  -7 -10  13    2.06    0.67
   9  10 -13   -0.51    0.59
  13   9 -10   -0.31    0.73
  10 -13   9   -0.86    0.60
  13  -9  10    0.73    0.65
   9 -10  13   -0.83    0.61
 -13   9  10    0.11    0.42
  10  13  -9   -0.27    0.60
 -10  13   9    0.09    0.44
  -9  10  13   -0.07    0.52
  13   9 -10    1.08    0.83
  -9  10 -13   -0.11    0.50
   9  10  13   -0.46    0.44
 -10  13  -9   -0.06    0.46
 -13   9 -10    0.28    0.55
  13  -9 -10    0.62    0.70
 -10  13  -9    1.23    0.54
 -10 -13   9    0.16    0.43
 -10  13  11    0.16    0.64
  11  10 -13   -0.09    0.83
  13  11 -10    1.05    0.93
  13  11 -10   -0.70    0.70
  10 -13  11   -0.42    0.76
 -11  10  13   -0.74    0.56
  10  13 -11   -0.84    0.74
 -13  11  10    0.87    0.58
  11 -10  13    0.87    0.72
  13 -11 -10    1.48    0.94
  11 -10 -13   -0.02    0.72
 -11  10 -13    0.20    0.73
 -10  13 -11   -0.07    0.70
 -13  11 -10    1.10    0.77
   0  11 -13    0.21    0.54
   0 -11  13   -0.37    0.57
 -11  13   0    0.27    0.38
 -13   0 -11   -0.52    0.41
 -11  13   0    0.35    0.49
  13   0 -11    0.56    0.54
  13   0  11   -0.02    0.58
   0  11  13   -0.64    0.40
  13  -2  11    7.63    1.14
   2  11 -13    6.28    1.06
 -11  13   2    7.02    1.00
 -13  -2 -11    6.90    0.95
  11  13  -2    6.12    1.08
  13   2 -11    7.53    1.10
  -2  11  13    7.86    1.02
   2 -11  13    6.00    1.12
 -11  13   2    7.06    0.87
  -2 -11  13    7.47    1.14
  13   2  11    5.91    1.08
  -2  11 -13    6.31    0.67
 -11  13  -2    6.64    0.83
   2  11  13    7.36    1.01
  13   2  11    7.00    0.85
 -11  13  -2    6.66    0.95
 -13   2 -11    5.98    0.90
  -2  11 -13    7.57    1.04
  13  -2 -11    7.99    1.14
   4  11 -13    8.17    1.16
  13  -4  11    8.41    1.16
  -4  11  13    6.70    0.97
  11  13  -4    6.60    1.03
  13   4 -11    7.00    1.14
   4 -11  13    7.63    1.26
 -11  13   4    8.08    0.95
 -11  13   4    6.49    1.02
 -13  -4 -11    5.74    1.08
 -11  13  -4    5.62    0.85
 -13   4 -11    5.66    0.88
  13  -4 -11    6.55    1.03
  -4  11 -13    7.42    1.01
   4  11  13    7.71    0.95
 -11  13  -4    8.53    0.94
  13   4  11    6.27    0.77
  -4 -11  13    6.77    1.05
 -11  13   6   13.25    1.22
   6 -11  13    9.49    1.42
  13   6 -11    9.34    1.32
  13  -6  11   11.05    1.29
   6  11 -13   10.44    1.34
  -6  11  13   10.74    1.19
  11  13  -6   10.48    1.31
 -11  13  -6    9.91    1.08
   6  11  13   10.73    1.09
 -13   6 -11    9.67    1.15
  13  -6 -11    8.16    1.19
 -11 -13   6   10.14    1.12
  -6  11 -13   11.41    1.24
  -6  11 -13    9.78    1.08
  -6 -11  13    8.43    1.14
  11  13  -8    4.19    0.94
  -8  11  13    4.59    0.86
  11 -13   8    2.63    0.96
   8 -11  13    1.88    0.91
   8  11 -13    3.24    0.87
 -13   8  11    3.35    0.70
 -11  13   8    4.72    0.77
  13   8 -11    3.07    0.88
  13  -8  11    4.07    0.87
 -13   8 -11    4.26    0.83
 -11 -13   8    2.78    0.68
 -11  13  -8    3.90    0.75
 -11  13  -8    3.56    0.75
   8  11  13    3.60    0.62
  -8 -11  13    3.69    0.84
  13  -8 -11    3.24    0.85
  -8  11 -13    3.14    0.75
  10  11 -13   -0.05    0.80
 -10  11  13    0.60    0.65
 -13  10  11    0.60    0.58
  13  10 -11    0.09    0.88
  13 -10  11    1.26    0.69
  11 -13  10   -0.36    0.70
  11  13 -10    1.50    0.86
  10 -11  13    0.68    0.78
 -11  13  10    0.08    0.58
  13  10 -11   -0.03    0.71
 -11  13 -10    0.60    0.66
  13 -10 -11    1.05    0.88
 -13  10 -11    0.71    0.85
 -10  11 -13   -0.09    0.74
 -13  -1 -12    1.02    0.56
   1  12 -13    0.99    0.68
  13  -1  12    2.51    0.79
  13   1 -12    1.51    0.66
   1 -12  13    1.12    0.81
  -1  12  13    1.15    0.57
 -12  13   1    0.78    0.60
 -12  13   1    2.03    0.54
  13  -1 -12    0.77    0.60
 -12  13  -1    1.82    0.62
   1  12  13    0.86    0.59
  13   1  12    1.47    0.77
  -1  12 -13    0.35    0.61
 -13   1 -12    1.44    0.58
 -12  13  -1    1.54    0.52
  -1 -12  13    1.33    0.71
  13   1  12    0.98    0.48
  -3  12  13    0.94    0.53
   3 -12  13   -0.13    0.67
 -12  13   3    0.73    0.48
 -12  13   3    0.24    0.62
   3  12 -13   -0.17    0.60
 -13  -3 -12    0.48    0.52
  13   3 -12    0.06    0.60
  13  -3  12    0.92    0.66
   3  12  13    0.38    0.47
  -3  12 -13    0.41    0.39
 -12  13  -3    0.49    0.43
  -3 -12  13    0.41    0.61
  13   3  12   -0.05    0.44
 -12  13  -3    1.13    0.52
  -3  12 -13    1.04    0.58
  13   3  12    1.40    0.77
 -13   3 -12    1.24    0.57
  13  -3 -12    0.12    0.53
  12  13  -5   -0.99    0.59
 -12  13   5    0.11    0.63
  -5  12  13   -0.27    0.55
   5 -12  13    0.80    0.79
   5  12 -13    0.31    0.64
  13   5 -12    0.88    0.67
 -12  13   5    0.11    0.43
  13  -5  12    0.13    0.57
  13  -5 -12    0.93    0.62
  -5 -12  13    0.11    0.56
 -12  13  -5    0.57    0.48
   5  12  13    0.19    0.48
 -12  13  -5   -0.03    0.42
  -5  12 -13   -0.17    0.39
  -5  12 -13    0.36    0.61
 -13   5 -12    0.43    0.57
  13   7 -12   -0.06    0.56
  13  -7  12   -0.14    0.57
  12  13  -7    0.57    0.68
 -12  13   7   -0.18    0.48
  -7  12  13   -0.61    0.48
   7  12 -13    1.16    0.72
   7 -12  13   -0.37    0.72
 -12  13  -7    0.16    0.47
 -12  13  -7    0.07    0.51
 -12 -13   7    0.42    0.49
  -7 -12  13   -0.22    0.59
  -7  12 -13    0.74    0.51
   7  12  13    0.12    0.42
  13  -7 -12    1.03    0.62
 -13   7 -12    0.12    0.61
  13   9 -12   -0.79    0.55
 -13   9  12    0.83    0.60
  -9  12  13   -0.21    0.66
   9 -12  13   -0.85    0.76
   9  12 -13   -0.83    0.88
  12  13  -9   -0.23    0.71
 -12  13   9    0.28    0.62
  13  -9  12    0.65    0.60
  13  -9 -12    0.18    0.74
  -9  12 -13    0.03    0.61
 -12  13  -9   -0.66    0.60
 -13   9 -12   -0.67    0.81
 -13   0 -13   -0.16    0.51
 -13  13   0    0.16    0.44
 -13  13   0    0.71    0.59
   0 -13  13   -0.99    0.55
   0  13 -13   -0.17    0.58
   0  13  13    0.38    0.58
  13   0 -13   -0.01    0.48
  13   0  13    0.08    0.68
  13   0  13    0.76    0.50
 -13  -2 -13    1.92    0.64
   2 -13  13    1.41    0.85
  13  -2  13    1.12    0.69
  13   2 -13    0.28    0.54
 -13  13   2    1.95    0.59
 -13  13   2    1.50    0.71
   2  13 -13    1.09    0.73
  -2  13  13    1.77    0.62
  -2  13 -13    2.35    0.75
 -13   2 -13    0.95    0.61
  -2 -13  13    1.35    0.73
   2  13  13    1.19    0.56
  13  -2 -13    1.05    0.57
 -13  13  -2    1.81    0.55
 -13  13  -2    0.96    0.54
  13   2  13    1.88    0.81
  13   2  13    1.43    0.54
 -13  -4 -13   10.11    1.14
   4 -13  13    8.27    1.38
  13  -4  13    9.37    1.27
  13   4 -13    9.30    1.20
 -13  13   4    9.87    1.09
 -13  13   4    9.33    1.26
   4  13 -13    9.73    1.33
  -4  13  13    7.49    1.09
  -4  13 -13   10.50    1.28
 -13   4 -13    7.24    1.07
  -4 -13  13    8.84    1.27
   4  13  13   10.12    1.09
  13  -4 -13   10.28    1.26
 -13  13  -4    8.25    1.01
 -13  13  -4   10.45    1.16
  13  13  -6    5.48    1.07
   6 -13  13    5.88    1.27
  13  -6  13    7.29    1.11
 -13  13   6    5.86    0.96
 -13  13   6    6.52    1.23
  -6  13  13    7.50    1.12
  13   6 -13    8.21    1.10
   6  13 -13    7.05    1.25
  -6 -13  13    6.98    1.10
 -13  13  -6    5.74    0.93
  -6  13 -13    8.29    1.18
   6  13  13    5.53    0.81
  13  -6 -13    5.24    1.01
 -13  13  -6    6.27    0.92
  -6  13 -13    6.22    0.89
 -13   6 -13    7.54    1.14
  13  13  -8    2.94    0.97
  13  -8  13    2.99    0.91
 -13  13   8    3.66    0.90
   8  13 -13    3.92    1.13
  13   8 -13    1.90    0.74
  -8  13  13    2.02    0.89
   8 -13  13    2.22    1.16
  -8 -13  13    3.14    0.88
  13  -8 -13    3.40    0.98
 -13  13  -8    2.76    0.83
  -8  13 -13    3.09    0.83
 -13   8 -13    2.96    1.00
   0   0  14   61.17    3.28
   0   0  14   62.10    3.16
   0  14   0   58.99    2.91
   0  14   0   60.96    3.23
  14   0   0   63.19    3.22
  14   2   0   72.25    3.68
  -2   0  14   73.31    3.63
   0  14  -2   70.22    3.70
   0  14   2   71.32    3.39
   0  14   2   69.11    3.64
   2   0  14   76.38    3.82
   2   0  14   69.48    3.61
  14  -2   0   71.75    3.65
  -2   0  14   69.86    3.67
  -2   0 -14   68.77    3.56
   4   0  14   79.78    4.15
   0  14  -4   77.94    4.04
   0  14   4   74.69    3.72
 -14   4   0   78.05    3.80
  -4   0 -14   76.72    3.91
  -4   0  14   78.73    3.92
  -4   0  14   83.74    3.97
   0 -14   4   79.52    4.03
  14   4   0   75.11    4.00
  14  -4   0   77.63    3.95
   0  14   4   76.14    3.95
   0  14   6   10.39    0.80
  14  -6   0   10.48    1.04
  14   6   0    9.48    1.09
 -14   6   0    9.43    0.84
   6   0 -14    9.38    0.86
   0  14   6   12.29    1.16
   6   0  14   10.72    1.25
   0  14  -6    9.45    1.14
   0 -14   6   10.85    1.14
  -6   0 -14    9.69    1.02
  14  -8   0  179.69    8.54
   8   0 -14  181.06    8.50
   0  14   8  179.31    8.38
   0  14   8  187.21    8.57
   0 -14   8  182.32    8.72
   0  14  -8  176.34    8.71
 -14   8   0  183.68    8.45
  -8   0 -14  182.66    8.58
   8   0  14  182.57    8.84
  14   8   0  180.30    8.69
 -14  10   0    0.36    0.60
  10   0 -14   -0.20    0.37
 -10   0 -14    1.43    0.58
   0  14  10    0.20    0.37
  14  10   0   -0.72    0.56
  14 -10   0   -0.18    0.38
 -14  10   0   -0.20    0.36
   0 -14  10    0.19    0.54
   0  14 -10   -0.03    0.54
  10   0  14    0.15    0.44
  10   0  14    0.35    0.61
 -12   0 -14  126.13    6.40
   0 -14  12  121.68    6.63
  12   0  14  135.53    6.33
   0  14 -12  118.72    6.55
  12   0  14  154.73    6.91
   0  14  12  129.83    6.34
 -14  12   0  124.86    6.29
  12   0 -14  129.52    6.45
 -14  12   0  134.16    6.45
  14   1  -1    6.42    0.83
  -1  14   1    6.44    0.84
  14  -1   1    5.26    0.71
   1  -1  14    4.63    0.83
  -1  14   1    6.02    0.59
  -1   1  14    7.65    0.83
  -1  -1 -14    6.95    0.77
   1  14  -1    6.72    0.49
  -1   1  14    5.77    0.84
   1  14  -1    6.43    0.86
  -1  -1  14    6.86    0.79
  14   1   1    6.41    0.80
   1   1  14    7.29    0.94
  -1   1 -14    4.71    0.65
   1   1  14    5.98    0.80
  -1  -1  14    6.36    0.86
  14  -1  -1    5.42    0.76
   1  14   1    5.83    0.79
   1  14   1    6.88    0.52
  -1  14  -1    7.86    0.91
  -1  14  -1    6.48    0.56
   1 -14   3   15.44    1.22
  -3   1  14   16.35    1.21
   1  14  -3   15.98    1.27
  -1  14   3   13.43    1.16
   3  -1  14   15.53    1.36
  -3   1  14   16.44    1.22
  14  -3   1   16.59    1.17
  14   3  -1   14.98    1.24
  -3  -1 -14   14.13    1.12
  -1  14   3   17.13    1.02
  -3   1 -14   16.69    1.15
   3   1  14   13.88    1.15
  14  -3  -1   16.92    1.24
  -3  -1  14   14.87    1.22
  -3  -1  14   15.18    1.14
  -1  14  -3   12.12    1.25
   3   1  14   14.98    1.35
   1  14   3   15.54    0.94
   1  14   3   14.69    1.17
  14   3   1   16.54    1.22
 -14   3  -1   13.99    1.02
 -14   5   1    9.16    0.75
  -1  14   5    8.29    0.97
   1 -14   5    8.87    0.99
  -5   1  14    8.25    0.92
   5  -1  14    8.02    1.09
  -1  14   5    6.50    0.70
  -5  -1 -14    7.57    0.84
  14  -5   1    8.26    0.87
  14   5  -1    8.07    0.95
   1  14  -5    6.11    0.92
   5   1  14    6.08    0.78
   5   1  14    7.52    1.04
   1  14   5    6.74    0.60
  14   5   1    8.95    0.98
   5  -1 -14    6.62    0.74
 -14   5  -1    8.47    0.82
  -5   1 -14    7.72    0.87
  -1  14  -5    8.02    1.00
  -1  14  -5    6.21    0.60
   1  14   5    7.88    0.91
  14  -5  -1    6.58    0.86
  -1 -14   5    7.68    0.95
  -5  -1  14    7.34    0.85
 -14   7   1    8.33    0.86
   7  -1  14    9.18    1.20
  -1  14   7    9.17    0.85
  -7  -1 -14    8.84    0.98
  14   7  -1    8.56    1.08
   1  14  -7    6.65    1.02
  -1  14   7    8.48    0.99
  14  -7   1    7.94    0.88
   1 -14   7    8.24    1.05
   7   1 -14    7.92    0.84
 -14   7  -1   10.40    0.94
   1  14   7    8.37    0.71
  14   7   1    7.75    1.00
  -1 -14   7    7.89    1.04
   7   1  14    7.66    0.91
   7   1  14    9.92    1.23
  -1  14  -7    7.98    1.04
  14  -7  -1    8.03    0.97
   7  -1 -14    7.26    0.83
  -7   1 -14    8.10    0.96
   1  14   7    8.01    0.92
  -9  -1 -14    5.91    0.86
   9  -1  14    5.69    1.02
   1 -14   9    4.69    0.91
  -1  14   9    6.33    0.89
 -14   9   1    6.40    0.81
   1  14  -9    4.53    0.98
  14   9  -1    5.56    0.92
  -1  14   9    6.38    0.77
  14  -9   1    6.25    0.83
   9   1 -14    6.37    0.82
 -14   9  -1    7.60    0.95
   1  14   9    6.93    0.73
   9   1  14    6.38    0.83
 -14   9  -1    7.06    0.83
  14  -9  -1    8.15    0.98
  -9   1 -14    6.67    0.92
   9  -1 -14    6.91    0.88
  -1 -14   9    5.37    0.91
  14   9   1    7.05    0.97
   9   1  14    7.37    1.12
  -1  14  -9    7.16    1.06
  11  -1  14    5.02    1.05
  -1  14  11    6.54    0.85
   1 -14  11    6.15    1.10
  11   1 -14    6.58    0.93
 -14  11   1    7.40    0.87
 -14  11   1    3.95    0.93
   1  14 -11    6.26    1.06
  14  11  -1    4.82    1.06
 -11  -1 -14    5.91    0.88
  -1 -14  11    5.36    1.02
  11   1  14    6.83    1.17
  11  -1 -14    6.58    0.91
 -14  11  -1    6.46    0.95
  14 -11  -1    4.47    0.80
 -14  11  -1    6.09    0.83
 -11   1 -14    5.07    0.87
   1  14  11    4.51    0.72
  11   1  14    4.95    0.80
  -1  14 -11    4.68    0.99
  13   1 -14    1.46    0.62
  -1  14  13    3.75    0.85
 -14  13   1    1.37    0.68
 -13  -1 -14    1.60    0.65
   1 -14  13    3.84    1.06
   1  14 -13    0.60    0.79
  13  -1  14    2.72    0.92
  13  -1  14    2.20    0.62
 -14  13   1    2.68    0.69
  14 -13  -1    0.98    0.66
 -14  13  -1    0.64    0.53
  -1 -14  13    1.57    0.87
  13   1  14    2.56    0.59
  13  -1 -14    1.14    0.60
 -13   1 -14    2.20    0.72
  13   1  14    2.97    0.90
 -14  13  -1    2.10    0.69
   1  14  13    1.16    0.61
  -1  14 -13    1.83    0.80
   0   2  14   38.01    2.16
  -2  14   0   37.15    1.94
   0  -2  14   37.49    2.28
   0   2  14   37.58    2.26
  -2  14   0   34.81    2.16
   2  14   0   36.95    2.18
   0   2 -14   38.04    2.07
  14   0   2   36.29    2.11
  14   0  -2   38.61    2.25
   0   2 -14   38.81    2.05
   2   2 -14   66.53    3.42
  14  -2   2   66.71    3.41
  -2   2  14   75.60    3.59
   2  -2  14   74.01    3.69
  -2  14   2   66.50    3.28
   2 -14   2   68.68    3.50
   2  14  -2   67.87    3.55
  -2  -2 -14   70.14    3.46
  -2   2  14   62.77    3.48
  14   2  -2   63.75    3.54
  -2  14   2   67.25    3.50
 -14   2  -2   67.33    3.33
  -2  14  -2   67.00    3.53
  -2  -2  14   66.59    3.41
  -2  -2  14   64.62    3.52
  14   2   2   68.20    3.47
   2  14   2   69.96    3.15
  -2   2 -14   62.37    3.36
   2   2  14   63.88    3.47
  -2  14  -2   66.81    3.24
  14  -2  -2   65.60    3.54
   2   2  14   72.25    3.68
   2  14   2   63.96    3.46
   2  14  -4   20.27    1.51
 -14   4   2   19.88    1.37
  -2  14   4   21.29    1.27
  -2  14   4   19.77    1.44
  -4   2  14   18.31    1.39
  14  -4   2   22.01    1.36
   4  -2  14   19.79    1.60
  -4  -2 -14   21.06    1.40
   2 -14   4   20.22    1.45
  14   4  -2   20.31    1.52
  14  -4  -2   21.03    1.44
   2  14   4   19.12    1.38
  -2  14  -4   17.64    1.44
   4   2  14   23.11    1.47
  14   4   2   22.42    1.46
   2  14   4   19.33    1.13
  -4   2 -14   19.89    1.36
  -4  -2  14   21.93    1.37
  -2  14  -4   21.03    1.19
  -2 -14   4   17.75    1.42
 -14   4  -2   20.27    1.28
   4   2  14   20.52    1.62
  -4  -2  14   21.61    1.44
   4  -2 -14   19.19    1.26
  14  -6   2   13.41    1.03
  -6  -2 -14   13.85    1.12
   2 -14   6   14.64    1.24
  14   6  -2   12.25    1.14
  -2  14   6   12.27    0.97
   6  -2  14   15.08    1.38
  -2  14   6   12.12    1.23
  -6   2  14   13.25    1.13
   2  14  -6   13.59    1.38
 -14   6   2   13.12    0.99
  14  -6  -2   13.25    1.20
   6   2  14   13.55    1.12
  -6   2 -14   11.39    1.14
 -14   6  -2   14.60    1.04
   2  14   6   11.97    0.87
  14   6   2   13.95    1.19
   6   2  14   13.10    1.46
 -14   6  -2   13.13    1.04
  -2  14  -6   12.83    1.29
  -2 -14   6   12.07    1.15
  -2  14  -6   13.97    0.92
   6  -2 -14   14.18    1.07
   2  14   6   15.61    1.14
   2  14  -8    0.80    0.62
  -8  -2 -14    0.69    0.47
 -14   8   2    0.95    0.40
  -2  14   8    0.84    0.39
   8   2 -14    0.58    0.35
   8  -2  14    1.36    0.66
  -2  14   8    1.12    0.63
  14   8  -2    0.67    0.61
   2 -14   8    0.33    0.50
  -2 -14   8    0.82    0.54
   8   2  14    0.10    0.40
 -14   8  -2    0.50    0.38
  14   8   2    0.86    0.46
  -2  14  -8    0.50    0.50
   2  14   8   -0.05    0.30
  -8   2 -14    0.44    0.48
   8  -2 -14    0.57    0.45
 -14   8  -2    0.12    0.45
  -2  14  -8    0.76    0.37
   8   2  14    0.20    0.58
  14  -8  -2    1.00    0.53
 -10  -2 -14   -0.22    0.40
  10  -2  14    0.33    0.58
  10   2 -14    0.81    0.48
  -2  14  10   -0.10    0.37
   2  14 -10    0.14    0.53
  14  10  -2    0.24    0.58
  -2  14  10    1.35    0.61
   2 -14  10    0.59    0.63
 -14  10   2   -0.18    0.33
 -10   2 -14    0.21    0.49
   2  14  10    0.12    0.37
  14 -10  -2    0.68    0.53
  10   2  14   -0.06    0.41
 -14  10  -2   -0.20    0.35
  -2  14 -10    1.05    0.64
  10   2  14    0.52    0.67
  -2 -14  10   -0.02    0.55
  10  -2 -14   -0.52    0.39
 -14  10  -2    0.47    0.51
 -14  12   2    4.76    0.78
   2 -14  12    5.35    1.09
 -12  -2 -14    5.54    0.87
   2  14 -12    5.91    1.10
  -2  14  12    4.35    0.81
  12  -2  14    6.23    1.10
  12   2 -14    4.78    0.84
 -14  12   2    4.14    0.93
 -14  12  -2    6.28    0.93
  -2 -14  12    5.50    1.09
  14 -12  -2    4.77    0.91
   2  14  12    4.35    0.74
 -12   2 -14    5.36    0.91
 -14  12  -2    5.58    0.80
  -2  14 -12    5.12    0.97
  12   2  14    6.32    1.13
  12   2  14    5.48    0.79
  12  -2 -14    5.17    0.88
  -1   3  14   15.54    1.21
   3 -14   1   13.58    1.07
  -3  14   1   13.16    0.92
   3  14  -1   13.72    1.17
  -1   3  14   13.65    1.22
  14  -1   3   11.87    1.01
  -3  14   1   14.76    1.17
  14   1  -3   11.66    1.10
   1   3 -14   14.24    1.07
   1  -3  14   14.33    1.37
   1   3  14   14.82    1.17
  14  -1  -3   14.29    1.22
   3  14   1   13.46    1.12
  -3  14  -1   12.26    1.11
  -1   3 -14   13.56    1.01
  14   1   3   13.51    1.04
   1   3  14   12.87    1.23
  -1   3 -14   13.12    0.99
  -3  14  -1   13.91    0.93
  -1  -3  14   13.86    1.31
  -3  -3 -14    6.95    0.83
   3 -14   3    7.06    0.87
  -3  14   3    8.14    0.93
  -3  14   3    8.64    0.79
   3  14  -3    6.63    0.93
  -3   3  14    8.69    1.21
  -3   3  14    6.69    0.90
   3  -3  14    6.52    1.00
  14  -3   3    7.25    0.76
   3   3 -14    7.13    0.86
  14   3  -3    7.77    1.00
   3  14   3    7.22    0.87
  -3  14  -3    8.03    0.67
  14   3   3    7.30    0.85
  -3   3 -14    5.17    0.71
   3  -3 -14    6.90    0.74
  -3  14  -3    8.12    0.91
  14  -3  -3    6.75    0.94
  -3  -3  14    8.25    0.82
  -3  -3  14    6.31    0.92
   3   3  14    6.44    1.00
   3   3  14    6.92    0.88
 -14   3  -3    8.29    0.79
  14  -5   3    7.10    0.76
   3  14  -5    6.39    0.96
   5   3 -14    7.17    0.91
   5  -3  14    6.04    0.99
  -5   3  14    4.37    0.75
 -14   5   3    6.02    0.69
   3 -14   5    6.74    0.89
  14   5  -3    6.73    0.97
  -3  14   5    6.43    0.71
  -3  14   5    5.64    0.85
  -5  -3 -14    6.69    0.82
   3  14   5    6.45    0.54
   5  -3 -14    6.01    0.74
 -14   5  -3    6.35    0.74
  14   5   3    4.30    0.73
  -3  14  -5    6.21    0.90
   3  14   5    6.15    0.77
  -3  14  -5    6.13    0.64
  -5   3 -14    5.89    0.80
 -14   5  -3    7.62    0.87
   5   3  14    7.66    1.09
   5   3  14    6.25    0.85
  -3 -14   5    6.49    0.87
  -5  -3  14    5.84    0.87
  14  -5  -3    6.19    0.90
  -7  -3 -14    7.59    0.93
  14   7  -3    8.62    1.16
   3 -14   7    8.74    1.10
   7   3 -14    8.70    1.02
 -14   7   3    8.55    0.86
   3  14  -7    6.93    1.08
  -3  14   7    8.36    0.87
  -7   3  14    8.57    1.00
  -3  14   7    9.73    1.12
   7  -3  14    8.56    1.19
 -14   7  -3    8.89    0.90
 -14   7  -3    8.24    0.87
  -3  14  -7    7.22    0.74
  -3 -14   7    7.98    1.03
   7   3  14    8.43    0.98
   7   3  14    7.22    1.16
  -3  14  -7    8.05    1.04
  14  -7  -3    9.61    1.11
  14   7   3    8.25    1.01
  -7   3 -14    7.19    0.93
   3  14   7    9.13    0.69
   7  -3 -14    8.57    0.92
   9   3 -14    5.35    0.80
  14   9  -3    6.49    1.04
   3 -14   9    6.90    1.06
   9  -3  14    5.91    1.04
 -14   9   3    5.71    0.77
  -3  14   9    6.02    0.77
  -3  14   9    5.08    0.95
   3  14  -9    6.32    1.05
  -9  -3 -14    5.89    0.83
 -14   9  -3    6.36    0.79
  -3  14  -9    6.44    0.74
  -3  14  -9    5.91    0.97
   9   3  14    6.19    1.13
   3  14   9    5.77    0.67
 -14   9  -3    5.33    0.75
  14  -9  -3    6.72    0.97
  -3 -14   9    5.36    0.89
  -9   3 -14    4.99    0.84
   9   3  14    5.08    0.81
   9  -3 -14    4.79    0.79
  11   3 -14    3.76    0.74
  11  -3  14    6.19    1.08
 -14  11   3    4.63    0.76
   3  14 -11    3.32    0.90
 -11  -3 -14    4.86    0.78
   3 -14  11    4.07    0.99
  -3  14  11    4.20    0.88
  -3  14  11    5.87    0.84
  14  11  -3    3.82    1.03
 -14  11  -3    6.11    0.87
  11  -3 -14    3.64    0.77
  -3  14 -11    4.94    0.93
  -3 -14  11    3.41    0.84
 -14  11  -3    5.11    0.78
  11   3  14    5.67    1.11
  11   3  14    5.03    0.76
   3  14  11    4.87    0.70
  14 -11  -3    4.30    0.87
 -11   3 -14    6.30    0.95
  13  -3  14    2.30    0.84
  -3  14  13    2.97    0.78
  13   3 -14    1.15    0.61
 -14  13   3    2.12    0.88
   3 -14  13    0.78    1.00
 -14  13   3    2.47    0.70
   3  14 -13    2.26    0.97
 -13  -3 -14    2.99    0.73
 -13   3 -14    1.34    0.72
  13   3  14    2.54    0.89
  -3 -14  13    0.51    0.89
  -3  14 -13    3.13    0.82
  13  -3 -14    2.22    0.71
  14 -13  -3    3.85    0.95
 -14  13  -3    2.75    0.75
 -14  13  -3    2.01    0.71
   3  14  13    1.72    0.63
  13   3  14    1.70    0.57
  -4  14   0   24.47    1.48
  14   0  -4   24.48    1.75
   4 -14   0   25.09    1.59
   0   4 -14   27.73    1.53
   0   4 -14   29.48    1.68
   0   4  14   26.77    1.85
  -4  14   0   28.14    1.73
  14   0   4   24.85    1.57
   0   4  14   27.32    1.76
   4  14   0   25.32    1.71
   0  -4  14   25.72    1.86
   4 -14   2  105.82    5.02
   2   4 -14  108.28    5.03
  -4  14   2  102.73    4.87
   4  14  -2   97.73    5.10
  14  -2   4  105.30    4.90
  -4  14   2   98.83    5.04
  14   2  -4   95.73    5.16
   2  -4  14  105.20    5.24
  -2   4  14  102.70    5.10
  -2   4  14  108.67    5.14
  -4  14  -2  100.42    4.83
  14   2   4  100.44    4.95
   2   4  14  105.19    5.11
 -14   2  -4  100.25    4.88
   4  14   2  101.50    5.04
  -4  14  -2  100.05    5.06
  -2   4 -14  102.66    4.91
  -2   4 -14  106.22    4.91
  14  -2  -4   97.72    5.15
  -2  -4  14   96.51    5.12
   4  -4  14   53.77    3.25
   4  14  -4   54.27    3.18
  14   4  -4   55.70    3.23
  -4  14   4   57.82    2.92
   4 -14   4   59.01    3.10
   4   4 -14   60.63    3.11
  -4   4  14   52.86    3.08
  -4  -4 -14   55.82    3.03
  -4  14   4   56.56    3.10
  -4  14  -4   55.63    2.85
  -4  14  -4   54.26    3.06
 -14   4  -4   58.72    2.95
   4   4  14   61.26    3.14
   4   4  14   61.35    3.38
   4  14   4   58.65    3.03
  14  -4  -4   57.96    3.22
  -4   4 -14   56.06    2.98
  -4  -4  14   55.36    3.12
  14   4   4   59.31    3.04
   6   4 -14   24.34    1.72
 -14   6   4   23.82    1.49
   4 -14   6   26.47    1.79
  -6   4  14   24.24    1.66
  14   6  -4   24.56    1.85
  -6  -4 -14   24.42    1.61
  -4  14   6   24.13    1.76
  -4  14   6   24.43    1.51
   4  14  -6   21.88    1.77
   6  -4  14   26.99    1.91
  14   6   4   26.96    1.69
  -6   4 -14   21.21    1.56
   4  14   6   23.98    1.30
   6   4  14   22.84    1.63
   6   4  14   27.64    2.00
   6  -4 -14   21.61    1.54
 -14   6  -4   26.15    1.56
  14  -6  -4   23.82    1.78
  -4 -14   6   23.78    1.66
  -4  14  -6   23.57    1.44
  -4  14  -6   25.56    1.71
  -4  14   8   86.31    4.49
 -14   8   4   89.27    4.50
  -8  -4 -14   97.22    4.63
  -4  14   8   96.49    4.80
  -8   4  14   87.89    4.61
   4 -14   8   88.99    4.80
   8  -4  14   97.73    4.92
  14   8  -4   90.80    4.89
   4  14  -8   78.40    4.77
  -4  14  -8   88.24    4.68
   8   4  14  103.65    5.11
   8   4  14   96.63    4.65
  -4 -14   8   94.03    4.74
  -8   4 -14   88.24    4.64
  14   8   4   91.65    4.69
  14  -8  -4   89.48    4.78
 -14   8  -4   91.02    4.53
   4  14   8   92.16    4.32
   8  -4 -14   91.21    4.61
 -14   8  -4   93.75    4.50
  -4  14  10    1.66    0.78
  14  10  -4    1.62    0.80
   4 -14  10    1.52    0.76
  10  -4  14    3.06    0.83
  -4  14  10    2.58    0.60
  10   4 -14    1.89    0.54
   4  14 -10    2.55    0.81
 -14  10   4    2.42    0.60
 -10  -4 -14    1.91    0.57
  -4 -14  10    2.06    0.68
  -4  14 -10    1.59    0.51
  10   4  14    2.30    0.64
  10  -4 -14    1.69    0.59
 -10   4 -14    1.51    0.63
 -14  10  -4    3.23    0.65
   4  14  10    1.88    0.44
  -4  14 -10    1.99    0.66
  10   4  14    1.39    0.78
  14 -10  -4    1.76    0.71
 -14  10  -4    2.98    0.63
 -14  12   4  105.60    5.18
  12   4 -14  106.54    5.28
   4 -14  12   86.63    5.48
 -12  -4 -14  104.89    5.22
 -14  12   4  103.66    5.35
  -4  14  12  106.12    5.25
   4  14 -12   99.88    5.50
  14  12  -4  114.98    5.79
  14 -12  -4  106.07    5.46
 -14  12  -4  106.33    5.20
  -4  14 -12  102.62    5.37
  -4 -14  12  107.92    5.48
 -12   4 -14   98.81    5.28
  -5  14   1   10.99    0.89
  -1   5  14    9.68    1.11
  -5  14   1   12.15    1.06
  14  -1   5   12.32    0.95
   5  14  -1   11.35    1.17
   1   5 -14   12.22    1.13
   5 -14   1    9.80    0.94
   1  -5  14   10.20    1.27
  -1   5  14   10.71    1.17
  14   1  -5   10.63    1.24
   5 -14  -1   10.43    0.89
  -5  14  -1   10.80    1.12
  -1   5 -14   10.85    0.87
   1   5  14   11.04    1.25
  -5  14  -1   10.54    0.84
   5  14   1    9.61    1.06
  -1  -5  14    9.34    1.22
 -14   1  -5   12.50    0.94
  14   1   5    9.98    0.85
   1   5  14    9.33    1.10
  -1   5 -14   12.29    1.03
  14  -1  -5   10.40    1.23
  14  -3   5    5.11    1.08
  -3   5  14    6.78    0.95
  -5  14   3    8.27    1.01
   3  -5  14    9.12    1.19
   5 -14   3    7.52    0.89
  14   3  -5    9.18    1.16
  -5  14   3    8.75    0.85
   3   5 -14    8.20    0.97
   5  14  -3    8.05    1.07
   5 -14  -3    8.03    0.74
   3   5  14    9.13    1.19
   3   5  14    9.37    1.06
  -3  -5  14    7.48    1.06
  -5  14  -3    8.32    0.79
  -3   5 -14    7.84    0.84
   5  14   3    8.44    0.94
  14  -3  -5    8.42    1.11
 -14   3  -5    8.87    0.86
  -5  14  -3    8.18    0.99
  14   3   5    9.30    0.92
  -5  -5 -14    7.34    0.89
  -5   5  14    7.20    0.96
   5   5 -14    8.33    1.02
   5  -5  14    8.89    1.22
  -5  14   5    8.62    1.05
   5  14  -5    8.29    1.11
   5 -14   5    8.57    1.00
  14   5  -5    6.74    1.09
  -5  14   5    8.17    0.85
   5   5  14    8.71    1.23
  14  -5  -5    7.21    1.07
  -5   5 -14    8.34    0.92
   5   5  14    8.85    1.04
  -5  14  -5    6.65    0.94
 -14   5  -5    8.74    0.88
  -5  14  -5    7.91    0.78
  14   5   5    7.78    0.91
  -5  -5  14    8.59    1.08
   7  -5  14    7.14    1.14
 -14   7   5    7.52    0.84
  -7  -5 -14    7.09    0.90
  14   7  -5    7.67    1.18
  -7   5  14    6.31    0.91
   5 -14   7    9.18    1.13
  -5  14   7    8.02    0.86
   5  14  -7    7.17    1.09
   7   5 -14    5.44    0.97
  -5  14   7    6.92    1.05
  -5  14  -7    8.33    0.81
  -5  14  -7    6.05    0.91
   7  -5 -14    6.80    0.91
  14  -7  -5    6.69    1.00
  -7   5 -14    6.62    0.91
  -5 -14   7    6.88    0.94
   7   5  14    9.69    1.05
 -14   7  -5    7.14    0.85
   7   5  14   10.25    1.36
  -9   5  14    2.42    0.63
  -5  14   9    2.29    0.55
   9  -5  14    2.73    0.83
  -5  14   9   -0.15    0.76
   5  14  -9    1.37    0.71
 -14   9   5    1.55    0.50
   5 -14   9    1.55    0.82
  14   9  -5    1.65    0.70
  -9  -5 -14    2.45    0.61
 -14   9  -5    2.36    0.58
   9   5  14    1.74    0.79
  14  -9  -5    1.99    0.74
  -5 -14   9    1.42    0.61
  -5  14  -9    2.84    0.57
  -5  14  -9    2.00    0.65
   9   5  14    1.34    0.52
   9  -5 -14    1.23    0.56
  -9   5 -14    1.91    0.66
   5  14   9    2.65    0.69
 -11  -5 -14    4.70    0.86
  -5  14  11    3.99    1.13
  11   5 -14    4.96    0.80
 -14  11   5    3.65    0.72
   5  14 -11    4.68    0.99
  -5  14  11    5.47    0.83
   5 -14  11    3.01    0.98
  11  -5  14    5.47    1.05
  14  11  -5    6.06    1.00
  14  11  -5    4.21    1.10
  -5  14 -11    4.65    0.93
  -5  14 -11    6.01    0.78
   5  14  11    4.07    0.61
 -14  11  -5    4.46    0.78
  -5 -14  11    4.06    0.87
  14 -11  -5    6.33    1.07
 -11   5 -14    5.18    0.91
  11   5  14    4.83    0.75
  11  -5 -14    6.29    0.95
 -14  11  -5    5.28    0.78
  -5  14  13    4.53    1.01
   5 -14  13    2.04    1.12
  13  -5  14    6.51    1.10
  13   5 -14    4.17    0.86
 -13  -5 -14    6.33    0.97
 -14  13   5    4.20    0.86
 -14  13   5    4.65    1.13
   5  14 -13    4.94    1.20
  14 -13  -5    3.21    1.03
 -14  13  -5    4.04    0.87
 -13   5 -14    5.93    1.17
   5  14  13    4.85    0.80
 -14  13  -5    5.94    0.91
  -5 -14  13    4.09    1.01
  -5  14 -13    4.92    1.08
  13  -5 -14    5.02    0.97
  14   0  -6   16.28    1.49
   0   6 -14   16.94    1.30
   0   6  14   17.72    1.49
  -6  14   0   18.13    1.30
  14   0   6   16.28    1.25
   6  14   0   13.90    1.30
   0   6  14   15.10    1.34
   0   6 -14   19.44    1.12
   0  -6  14   17.70    1.55
  -6  14   0   17.51    1.15
 -14   0  -6   18.37    1.22
   6 -14   0   15.70    1.17
  14   2  -6   16.11    1.43
  -2   6  14   17.53    1.39
   6 -14   2   16.48    1.23
  -6  14   2   15.45    1.30
  -6  14   2   16.71    1.17
   6  14  -2   17.74    1.43
   2  -6  14   15.69    1.64
   2   6 -14   17.19    1.33
  14  -2   6   18.33    1.29
  -2   6 -14   17.79    1.27
  -2   6 -14   18.11    1.15
  -6  14  -2   17.23    1.14
  14  -2  -6   15.40    1.39
  -2  -6  14   15.44    1.50
   2   6  14   17.89    1.34
  -6  14  -2   14.25    1.27
 -14   2  -6   18.70    1.21
   6  14   2   16.41    1.32
   2   6  14   17.58    1.54
  14  -4   6    0.92    0.42
  -6  14   4   -0.18    0.47
   4  -6  14    0.78    0.68
   6 -14   4    0.21    0.42
  -4   6  14    0.90    0.54
   6  14  -4    0.37    0.52
   4   6 -14    0.26    0.52
  -6  14   4   -0.03    0.32
  14   4  -6   -0.09    0.55
  -6  14  -4   -0.07    0.30
  14   4   6   -0.14    0.35
   4   6  14    0.67    0.65
  -4  -6  14   -0.05    0.58
   4   6  14    0.35    0.49
  14  -4  -6    0.53    0.47
 -14   4  -6    0.04    0.33
  -6  14  -4    0.36    0.46
  -4   6 -14    0.46    0.37
  14   6  -6    0.51    0.67
  -6   6  14    0.70    0.42
  -6  -6 -14   -0.26    0.39
   6  -6  14   -0.28    0.60
   6 -14   6    0.07    0.48
   6   6 -14    0.10    0.52
  -6  14   6    0.66    0.60
   6  14  -6    0.29    0.56
  -6  14   6    0.27    0.37
  -6  14  -6    0.06    0.46
  -6  14  -6    0.45    0.38
  14  -6  -6    0.26    0.43
   6   6  14    0.84    0.73
   6   6  14    0.35    0.53
  -6  -6  14    0.01    0.58
 -14   6  -6   -0.33    0.30
  -6 -14   6   -0.25    0.36
  -6   6 -14    0.06    0.40
  14   8  -6   10.92    1.51
  -8  -6 -14   13.78    1.14
   8   6 -14   14.23    1.44
   6 -14   8   10.05    1.30
   8  -6  14   11.75    1.41
  -6  14   8   11.05    1.11
  -6  14   8   11.75    1.41
   6  14  -8   10.67    1.38
  -8   6  14   14.01    1.33
 -14   8   6   10.20    1.05
  -6 -14   8   10.95    1.22
  -6  14  -8   12.87    1.04
   8   6  14   12.96    1.25
  -6  14  -8   11.50    1.23
  14  -8  -6   12.30    1.43
 -14   8  -6   11.19    1.12
  -8   6 -14   12.19    1.24
   8  -6 -14   13.64    1.19
  14  10  -6    6.43    1.25
   6 -14  10    3.80    1.02
   6  14 -10    3.26    0.92
  -6  14  10    3.36    1.08
  10  -6  14    3.91    0.94
 -14  10   6    5.46    0.80
 -10   6  14    5.55    0.86
  14  10  -6    3.78    0.91
 -10  -6 -14    4.32    0.80
  -6  14  10    4.86    0.78
  10   6  14    4.51    0.80
 -14  10  -6    3.79    0.73
  -6  14 -10    5.39    0.89
  14 -10  -6    5.65    1.06
  -6 -14  10    6.31    0.95
  10  -6 -14    5.87    0.90
 -10   6 -14    3.88    0.80
   6 -14  12   14.79    1.86
  12  -6  14   19.23    1.66
  -6  14  12   14.10    1.48
  -6  14  12   16.33    1.81
  14  12  -6   14.84    1.99
 -14  12   6   20.66    1.46
 -12  -6 -14   18.51    1.41
   6  14 -12   16.50    1.82
  14 -12  -6   16.49    1.84
 -12   6 -14   17.22    1.70
  -6 -14  12   16.03    1.58
 -14  12  -6   18.31    1.46
  12  -6 -14   14.53    1.56
  14   1  -7    8.80    1.18
  14  -1   7    9.04    1.03
   1  -7  14    7.93    1.19
  -1   7  14    8.49    1.10
  -7  14   1    8.87    1.02
   1   7 -14   10.05    1.10
   7 -14   1    9.61    0.89
   7  14  -1    9.26    1.13
  -7  14   1    8.24    0.86
   7  14   1    7.98    1.03
  -7  14  -1    8.65    1.04
 -14   1  -7    9.52    0.97
  -7  14  -1    8.88    0.88
  14   1   7    9.73    0.80
  14  -1  -7    7.80    1.11
   1   7  14    8.31    1.08
  -1  -7  14    6.22    1.05
  14   1   7    9.74    1.05
  -1   7 -14    9.70    0.78
  -1   7 -14    9.59    1.07
   3   7 -14    5.07    0.87
  14   3  -7    4.32    0.97
  -7  14   3    4.18    0.78
   3  -7  14    6.21    1.06
   7 -14   3    4.38    0.74
  14  -3   7    5.32    0.80
   7  14  -3    4.15    0.81
  -3   7  14    4.40    0.82
  -7  14   3    5.77    0.73
  14  -3  -7    3.44    0.82
  -7  14  -3    3.86    0.61
 -14   3  -7    4.02    0.68
   3   7  14    3.33    0.75
  -3   7 -14    5.10    0.79
  -7  14  -3    5.04    0.81
  -3   7 -14    5.08    0.67
  -3  -7  14    3.03    0.82
  -7  14   5    8.13    1.11
   5   7 -14   10.38    1.20
  14   5  -7    9.00    1.30
  14  -5   7    9.95    1.09
   5  -7  14   11.19    1.39
  -7  14   5    9.57    0.97
  -5   7  14   10.57    1.17
   7 -14   5    8.62    1.07
   7  14  -5    9.34    1.21
  -7  14  -5    9.09    0.89
   5   7  14    7.84    1.06
  -5  -7  14    7.64    1.12
 -14   5  -7    9.95    0.98
  -7  14  -5    9.12    1.05
  14  -5  -7    8.34    1.20
  -5   7 -14    8.46    0.93
   7  -7  14    3.86    0.95
   7  14  -7    4.51    0.97
  14   7  -7    3.60    0.98
   7 -14   7    3.58    0.82
  -7  14   7    4.92    0.74
  -7   7  14    4.78    0.82
   7   7 -14    4.59    0.90
  -7  -7 -14    4.62    0.75
  -7  14   7    5.87    1.03
 -14   7   7    4.70    0.69
   7   7  14    6.03    0.92
  -7  14  -7    3.83    0.74
  14  -7  -7    4.49    0.92
  -7 -14   7    3.27    0.71
  -7   7 -14    5.08    0.81
 -14   7  -7    4.75    0.75
  -7  14  -7    2.90    0.58
   7  14  -9    2.36    0.83
  -7  14   9    5.12    0.77
   9  -7  14    2.81    0.88
  -9   7  14    5.73    0.88
  14   9  -7    4.01    1.05
 -14   9   7    3.31    0.66
   9   7 -14    3.74    0.90
  -7  14   9    3.61    1.03
   7 -14   9    3.62    0.93
  -9  -7 -14    4.63    0.77
  14  -9  -7    2.35    0.83
 -14   9  -7    3.60    0.72
  -7 -14   9    3.19    0.74
   9   7  14    4.59    0.81
  -7  14  -9    4.53    0.82
  -9   7 -14    5.93    0.91
  -7  14  -9    4.50    0.74
   9  -7 -14    3.77    0.81
  14  11  -7    2.55    0.87
  -7  14  11    3.04    1.13
 -14  11   7    4.85    0.81
   7  14 -11    5.22    1.03
  -7  14  11    4.57    0.83
   7 -14  11    3.02    1.03
 -11  -7 -14    3.58    0.74
  14  11  -7    2.71    1.05
 -11   7  14    4.40    0.85
  11  -7  14    5.54    1.02
 -14  11  -7    3.56    0.79
  -7  14 -11    4.89    0.93
  11   7  14    3.73    0.71
  11  -7 -14    5.46    1.00
 -11   7 -14    3.37    0.85
  -7 -14  11    3.00    0.82
  14 -11  -7    3.53    1.02
  -7  14 -11    3.42    0.71
 -14   0  -8    0.53    0.45
  -8  14   0    1.17    0.40
  -8  14   0    2.03    0.61
   0   8  14    0.63    0.51
   0  -8  14    1.64    0.74
  14   0  -8    1.45    0.68
   8  14   0    0.37    0.47
  14   0   8    0.80    0.50
   0   8 -14    0.48    0.30
   0   8 -14    1.11    0.56
   8 -14   2  119.16    6.13
  -2   8  14  125.42    6.28
  14   2  -8  122.11    6.47
  -8  14   2  126.46    6.22
  -8  14   2  135.91    6.10
   8  14  -2  118.60    6.31
  14  -2   8  128.14    6.28
   2  -8  14  118.75    6.40
   2   8 -14  141.28    6.34
  -2   8 -14  133.19    5.98
   2   8  14  119.11    6.25
  -2   8 -14  137.96    6.26
 -14   2  -8  128.01    6.13
  -8  14  -2  133.48    6.24
  14  -2  -8  128.71    6.46
  -2  -8  14  110.25    6.27
  -8  14  -2  130.47    6.05
  -4   8  14   10.73    1.22
  -8  14   4   15.41    1.39
  14  -4   8   12.20    1.27
   4  -8  14    8.49    1.29
   4   8 -14   10.11    1.21
  14   4  -8   10.90    1.43
   8 -14   4   10.37    1.19
   8  14  -4    9.13    1.26
  -8  14   4   13.17    1.03
   4   8  14    7.72    1.08
  -8  14  -4   11.05    1.17
  -4   8 -14    9.85    1.08
  -4  -8  14    9.44    1.24
  -4   8 -14   10.85    1.01
  -8  14  -4   10.80    1.02
  14  -4  -8   10.04    1.32
 -14   4  -8   11.62    1.12
  14  -6   8   73.80    3.92
   6   8 -14   77.30    4.01
  -8  14   6   75.97    4.01
   6  -8  14   78.42    4.18
  -8  14   6   76.59    3.78
  -6   8  14   72.37    3.89
  14   6  -8   66.33    4.10
   8  14  -6   72.36    4.06
   8 -14   6   66.90    3.91
  -8 -14   6   75.29    3.87
  -6   8 -14   71.57    3.76
   6   8  14   76.96    3.91
  -8  14  -6   72.19    3.68
  -6  -8  14   61.59    3.84
 -14   6  -8   72.75    3.77
  14  -6  -8   71.66    4.08
  -8  14  -6   78.39    3.88
 -14   8   8   42.61    2.36
   8  14  -8   45.39    2.75
   8  -8  14   44.72    2.77
   8   8 -14   45.14    2.67
   8 -14   8   36.13    2.58
  -8  14   8   42.47    2.79
  -8   8  14   41.57    2.51
  -8  14   8   35.06    2.31
  14   8  -8   37.24    2.78
 -14   8  -8   37.57    2.36
  -8 -14   8   42.45    2.49
  -8   8 -14   38.37    2.42
  14  -8  -8   39.27    2.66
   8   8  14   44.42    2.48
  -8  14  -8   41.51    2.46
  -8  14  -8   41.14    2.32
   8  14 -10   16.86    1.71
 -10   8  14   19.15    1.44
   8 -14  10   13.97    1.65
  10   8 -14   15.54    1.64
 -14  10   8   15.13    1.26
 -10  -8 -14   15.01    1.30
  -8  14  10   14.51    1.78
  -8  14  10   16.95    1.34
  14  10  -8   14.58    1.85
  10  -8  14   14.55    1.61
  10  -8 -14   15.48    1.57
  -8  14 -10   14.91    1.24
 -10   8 -14   15.18    1.51
  -8 -14  10   15.14    1.38
  14 -10  -8   13.58    1.63
  -8  14 -10   16.07    1.43
 -14  10  -8   12.94    1.36
  10   8  14   15.84    1.26
  -8  14  12   27.65    2.61
   8 -14  12   29.32    2.62
   8  14 -12   35.13    2.66
  14  12  -8   30.82    2.81
  -8  14  12   35.82    2.35
  14  12  -8   36.55    2.58
  12  -8  14   40.88    2.61
 -14  12   8   35.56    2.24
  12  -8 -14   38.09    2.52
 -12   8 -14   34.31    2.44
  -8 -14  12   35.04    2.44
  14 -12  -8   36.79    2.69
 -14  12  -8   33.29    2.28
  14  -1   9    6.69    0.98
  -9  14   1    6.58    0.94
   9  14  -1    4.95    0.90
  -1   9  14    6.29    0.98
  -9  14   1    6.84    0.83
 -14  -1  -9    6.58    0.90
   1  -9  14    5.49    1.06
   1   9 -14    6.74    0.99
  14   1  -9    7.21    1.16
  -1   9 -14    6.87    1.00
  14   1   9    6.75    0.98
  -9  14  -1    7.36    0.98
   1   9  14    5.64    0.94
  14  -1  -9    6.65    1.11
  -1   9 -14    6.29    0.65
  -1  -9  14    4.78    1.00
  -9  14  -1    6.58    0.80
  14   1   9    8.05    0.85
 -14   1  -9    6.54    0.89
  -9  14   3    5.84    0.92
  -3   9  14    6.12    0.94
  -9  14   3    6.29    0.80
  14   3  -9    5.33    1.06
   9  14  -3    5.17    0.98
   3   9 -14    7.56    1.03
  14  -3   9    5.66    0.92
   3  -9  14    5.11    1.10
   3   9  14    4.77    0.86
  -3  -9  14    3.57    0.87
  -9  14  -3    5.98    0.89
  -9  14  -3    4.99    0.71
  -3   9 -14    5.53    0.93
  14  -3  -9    5.96    1.02
 -14   3  -9    6.90    0.88
  -3   9 -14    6.30    0.74
  -9  14   5    5.21    0.92
  -9  14   5    4.05    0.70
   9 -14   5    3.54    0.89
   5  -9  14    2.79    0.93
  14   5  -9    4.85    1.04
  14  -5   9    4.85    0.89
   9  14  -5    3.93    0.95
  -5   9  14    4.64    0.86
   5   9 -14    5.83    1.00
  -9  14  -5    5.34    0.73
  -9  14  -5    5.99    0.84
  14  -5  -9    5.47    1.03
  -5  -9  14    2.54    0.79
 -14   5  -9    5.07    0.78
  -5   9 -14    5.03    0.71
   5   9  14    4.48    0.84
  14  -7   9    8.59    1.10
   9 -14   7    6.47    1.15
   7   9 -14    7.73    1.14
  -9  14   7    7.25    0.91
   7  -9  14    8.44    1.26
   9  14  -7    7.35    1.16
  -7   9  14    6.52    0.98
  14   7  -9    7.71    1.30
  -9  14   7    8.53    1.27
  -7   9 -14    6.06    0.89
  -9  14  -7    8.05    1.01
 -14   7  -9    6.55    0.94
  -9  14  -7    7.38    0.88
  -7  -9  14    7.68    1.11
  -9 -14   7    8.91    1.05
   7   9  14    6.42    0.93
  14  -7  -9    6.76    1.14
  -9  14   9    5.41    0.88
   9  14  -9    3.66    0.99
  14   9  -9    5.37    1.17
   9  -9  14    6.02    1.16
  -9  14   9    6.02    1.25
  -9   9  14    5.79    0.93
   9 -14   9    4.17    1.08
 -14   9   9    5.62    0.82
   9   9 -14    6.70    1.11
 -14   9  -9    5.38    0.86
  -9   9 -14    5.65    0.91
   9   9  14    4.18    0.79
  14  -9  -9    5.79    1.08
  -9  14  -9    3.96    0.79
  -9  14  -9    7.90    1.00
  -9 -14   9    5.61    0.88
  14  11  -9    2.21    1.18
  11  -9  14    3.18    0.99
  14  11  -9    3.47    1.05
  11   9 -14    0.73    1.06
   9  14 -11    1.99    1.05
 -11   9  14    5.16    0.95
   9 -14  11    1.71    1.01
 -14  11   9    1.39    0.69
  -9  14  11    3.69    0.91
  -9 -14  11    4.60    0.98
  -9  14 -11    2.66    0.82
  14 -11  -9    2.50    1.09
  11  -9 -14    2.36    0.88
 -14  11  -9    1.81    0.92
 -11   9 -14    3.64    0.98
   0 -10  14    0.71    0.72
  14   0  10    0.79    0.66
 -10  14   0    1.39    0.60
   0  10 -14   -0.12    0.52
   0  10  14    1.73    0.63
  14   0 -10    0.63    0.67
 -10  14   0    1.37    0.50
 -14   0 -10    1.21    0.59
  14  -2  10    0.62    0.60
   2  10 -14    0.06    0.57
 -10  14   2    0.34    0.42
   2 -10  14   -0.26    0.68
 -10  14   2    1.48    0.61
  -2  10  14    0.81    0.59
  14   2 -10   -0.21    0.60
 -14  -2 -10    0.81    0.59
  10  14  -2    0.25    0.49
 -10  14  -2    0.44    0.42
  14  -2 -10    1.60    0.62
   2  10  14    0.82    0.66
 -10  14  -2    0.53    0.48
  -2  10 -14    0.95    0.66
  -2  10 -14    0.52    0.35
  14   2  10   -0.10    0.55
  14   2  10    0.78    0.44
 -14   2 -10    1.01    0.53
  -2 -10  14    0.43    0.66
   4 -10  14    2.92    0.94
   4  10 -14    5.40    0.96
 -10  14   4    3.75    0.71
 -10  14   4    2.45    0.78
  14  -4  10    3.11    0.82
  -4  10  14    4.91    0.89
  10  14  -4    2.85    0.79
  14   4 -10    2.38    0.85
  -4  10 -14    5.22    0.85
 -10  14  -4    4.25    0.78
 -10  14  -4    3.70    0.66
  14  -4 -10    3.02    0.83
  -4  10 -14    3.38    0.59
 -14   4 -10    3.82    0.75
  -4 -10  14    1.75    0.75
   4  10  14    3.56    0.80
 -10  14   6    3.85    0.71
 -10  14   6    2.14    0.82
   6 -10  14    2.49    0.92
   6  10 -14    3.63    0.88
  14   6 -10    2.63    0.89
  14  -6  10    2.72    0.76
  10  14  -6    1.69    0.75
  -6  10  14    3.20    0.77
 -10 -14   6    3.48    0.69
  -6  10 -14    2.46    0.65
  -6 -10  14    1.89    0.79
  14  -6 -10    3.46    0.87
 -14   6 -10    2.18    0.65
 -10  14  -6    2.96    0.67
   6  10  14    1.91    0.72
 -10  14  -6    3.20    0.62
   8  10 -14   25.20    2.05
  -8  10  14   29.57    1.99
  10 -14   8   22.94    2.09
 -10  14   8   29.95    2.25
 -10  14   8   28.40    1.86
   8 -10  14   28.81    2.29
  10  14  -8   27.47    2.12
  14   8 -10   31.16    2.31
 -10  14  -8   30.33    1.85
   8  10  14   24.29    1.80
 -14   8 -10   28.59    1.96
  14  -8 -10   28.64    2.13
  -8  10 -14   28.40    1.90
 -10 -14   8   30.47    1.97
  10  10 -14   19.71    2.00
 -10  14  10   18.86    1.59
 -14  10  10   17.37    1.53
  10 -14  10   15.80    1.83
 -10  10  14   18.98    1.62
  14  10 -10   18.74    1.98
  10 -10  14   21.12    1.96
  10  14 -10   18.10    1.87
  14 -10 -10   14.79    1.85
 -10 -14  10   17.68    1.54
 -14  10 -10   21.06    1.71
 -10  10 -14   17.76    1.72
  10 -10 -14   18.57    1.81
 -11  14   1    4.41    0.71
   1 -11  14    3.57    1.01
  14   1 -11    2.69    0.83
 -14  -1 -11    3.64    0.80
   1  11 -14    4.46    0.95
  -1  11  14    4.39    0.85
  14  -1  11    3.88    0.94
 -11  14   1    4.87    0.88
  -1 -11  14    3.94    0.98
  14   1  11    5.08    1.00
  14  -1 -11    4.84    0.94
  -1  11 -14    3.59    0.85
 -11  14  -1    4.34    0.71
 -14   1 -11    4.58    0.85
   1  11  14    3.69    0.86
  14   1  11    3.33    0.64
 -11  14  -1    4.41    0.83
  14   3 -11    3.91    0.92
 -11  14   3    6.60    1.04
  -3  11  14    6.61    1.01
 -11  14   3    6.58    0.87
   3 -11  14    4.64    1.07
  11  14  -3    3.43    0.87
   3  11 -14    7.31    1.13
  14  -3  11    6.74    1.07
 -11  14  -3    6.51    0.84
 -11  14  -3    6.61    0.94
  -3  11 -14    5.70    0.95
  14  -3 -11    4.61    0.96
  14   3  11    4.70    0.69
  -3  11 -14    5.06    0.64
  -3 -11  14    5.58    1.06
   3  11  14    4.32    0.88
 -14   3 -11    4.96    0.87
   5  11 -14    6.89    1.15
  -5  11  14    7.84    1.08
  11  14  -5    9.36    1.27
   5 -11  14    6.78    1.27
  14   5 -11    7.84    1.24
 -11  14   5    7.87    1.16
  14  -5  11    7.27    1.08
 -11  14   5    6.72    0.94
  -5  11 -14    5.96    1.10
   5  11  14    5.96    0.92
  14  -5 -11    6.20    1.08
  -5  11 -14    7.74    0.88
 -11  14  -5    7.19    0.91
  -5 -11  14    7.08    1.16
 -14   5 -11    7.28    0.99
 -11  14  -5    7.06    0.94
  11  14  -7    1.72    0.84
 -11  14   7    2.74    0.69
  14   7 -11    3.23    0.89
  14  -7  11    2.33    0.71
   7  11 -14    3.57    0.89
   7 -11  14    1.74    0.94
 -11  14   7    1.44    0.81
  -7  11  14    3.54    0.83
 -11  14  -7    1.92    0.60
 -14   7 -11    2.61    0.77
 -11 -14   7    1.23    0.61
 -11  14  -7    4.19    0.77
  -7 -11  14    3.09    0.93
   7  11  14    1.59    0.63
  14  -7 -11    2.32    0.79
  -7  11 -14    1.58    0.57
  14   9 -11    9.38    1.42
 -11  14   9    5.41    0.98
   9 -11  14    6.59    1.26
  -9  11  14    6.57    1.12
  11  14  -9    6.97    1.24
   9  11 -14    5.44    1.22
 -11  14   9    5.13    1.38
 -11  14  -9    7.27    1.06
 -14   9 -11    7.66    1.22
  -9  11 -14    5.56    0.99
  14  -9 -11    5.42    1.16
  14   0  12   -0.38    0.58
 -12  14   0    0.77    0.48
 -14   0 -12    0.02    0.51
 -12  14   0    0.14    0.56
  14   0  12    0.34    0.41
   0  12  14    0.34    0.54
   0  12 -14    0.25    0.62
  14   0 -12    0.19    0.53
   0 -12  14   -0.10    0.78
 -12  14   2  138.62    6.38
  -2  12  14  130.74    6.51
  14  -2  12  143.56    6.77
   2 -12  14  114.32    6.67
   2  12 -14  129.29    6.59
  14   2 -12  137.57    6.67
 -12  14   2  121.65    6.44
 -14  -2 -12  129.10    6.43
 -14   2 -12  123.27    6.45
  14  -2 -12  129.88    6.61
   2  12  14  131.07    6.48
  14   2  12  142.45    6.86
 -12  14  -2  126.91    6.31
 -12  14  -2  132.99    6.46
  -2 -12  14  116.96    6.61
  14   2  12  145.78    6.30
  -2  12 -14  125.52    6.52
   4 -12  14    2.75    0.99
 -12  14   4    2.05    0.79
 -12  14   4    2.10    0.63
  -4  12  14    1.51    0.67
   4  12 -14    2.87    0.88
  14   4 -12    3.30    0.87
  14  -4  12    3.40    0.85
  14  -4 -12    2.90    0.80
  -4  12 -14    2.04    0.70
 -12  14  -4    2.56    0.69
 -12  14  -4    3.32    0.78
  -4 -12  14    2.91    0.90
   4  12  14    4.87    0.88
 -14   4 -12    2.84    0.76
  -4  12 -14    3.33    0.59
   6 -12  14   51.26    3.38
  14  -6  12   60.32    3.28
  14   6 -12   48.43    3.19
 -12  14   6   51.23    3.23
   6  12 -14   57.36    3.31
  -6  12  14   47.51    3.10
 -12  14   6   54.69    3.01
  12  14  -6   45.75    3.13
 -14   6 -12   50.01    3.11
 -12  14  -6   53.74    2.97
 -12  14  -6   55.92    3.03
  -6 -12  14   52.09    3.23
 -12 -14   6   53.91    3.01
  14  -6 -12   55.03    3.25
   8  12 -14   16.31    1.86
  -8  12  14   20.14    1.87
   8 -12  14   18.86    2.07
 -12  14   8   19.33    1.60
 -12  14   8   16.65    2.02
  12  14  -8   17.75    1.91
  14   8 -12   18.74    1.93
  14  -8  12   24.27    1.80
  -8  12 -14   19.16    1.52
  14  -8 -12   16.40    1.85
 -14   8 -12   17.12    1.79
 -12  14  -8   20.56    1.61
  14   1 -13    4.47    0.89
  -1  13  14    5.40    0.95
  14  -1  13    4.52    0.73
 -13  14   1    4.67    0.83
 -13  14   1    3.58    0.88
   1  13 -14    3.30    0.92
 -14  -1 -13    5.03    0.91
   1 -13  14    3.81    1.15
  14  -1  13    4.98    1.03
  -1  13 -14    6.44    1.09
  14   1  13    4.76    0.74
  -1 -13  14    3.66    1.11
 -14   1 -13    5.32    0.91
 -13  14  -1    4.84    0.82
 -13  14  -1    4.48    0.89
   1  13  14    4.27    0.91
  14  -1 -13    4.01    0.89
  14   1  13    3.38    0.96
  14   3 -13    7.47    1.12
   3 -13  14    6.34    1.36
 -13  14   3    6.78    1.16
 -13  14   3    8.76    1.09
  14  -3  13    8.46    1.23
 -14  -3 -13    6.98    1.01
   3  13 -14   10.12    1.37
  -3  13  14    7.41    1.16
  -3  13 -14    6.15    1.08
  14  -3 -13    6.23    1.06
  -3 -13  14    7.32    1.33
 -13  14  -3    8.94    1.08
 -13  14  -3    8.22    1.10
  14   3  13    7.05    0.88
   3  13  14    8.70    1.10
 -14   3 -13    6.89    1.07
  -5  13  14    2.37    0.92
   5  13 -14    2.06    1.04
  14  -5  13    2.87    0.85
  14   5 -13    2.81    0.80
   5 -13  14    2.79    1.16
 -13  14   5    1.84    0.78
 -13  14   5    1.41    1.02
  14  -5 -13    2.46    0.85
   5  13  14    2.88    0.69
 -14   5 -13    2.51    0.90
 -13 -14   5    3.11    0.73
 -13  14  -5    2.00    0.76
 -13  14  -5    4.02    0.85
  -5  13 -14    3.41    0.84
  -5 -13  14    1.60    0.94
 -14   0 -14    0.24    0.61
 -14  14   0    0.24    0.70
 -14  14   0    1.07    0.75
   0 -14  14   -0.86    0.90
   0  14 -14    0.58    0.85
   0  14  14   -0.60    0.80
  14   0 -14    0.91    0.64
  14   0  14    0.92    0.81
  14   0  14   -0.10    0.44
 -14  -2 -14    0.01    0.62
   2 -14  14   -0.05    1.02
   2  14 -14    1.70    1.01
  14  -2  14    2.39    0.87
 -14  14   2    0.98    0.70
 -14  14   2    2.56    0.91
  -2  14  14    1.33    0.83
  14   2 -14    1.22    0.66
  -2 -14  14   -0.26    0.92
 -14   2 -14    1.08    0.72
 -14  14  -2    1.87    0.73
   2  14  14    1.13    0.76
  14 -14  -2    1.68    0.77
  14  -2 -14    1.12    0.68
 -14  14  -2    1.47    0.73
  -2  14 -14    0.21    0.79
  14   2  14    1.64    0.99
  14   2  14    1.06    0.55
   4 -14  14    1.32    1.14
   4  14 -14    1.81    1.04
  14  -4  14    3.48    1.00
 -14  14   4    1.83    0.81
 -14  14   4    0.39    0.94
  -4  14  14    3.94    1.06
  14   4 -14    2.82    0.90
  -4 -14  14    1.47    1.04
 -14   4 -14    2.35    0.92
 -14  14  -4    2.40    0.82
   4  14  14    1.83    0.75
  14 -14  -4    3.72    1.03
  14  -4 -14    2.82    0.90
 -14  14  -4    3.02    0.86
  -4  14 -14    1.37    0.82
   1   0  15    0.10    0.48
   1   0  15   -0.14    0.33
  15  -1   0    0.18    0.40
  15   1   0   -0.20    0.37
  -1   0 -15    0.01    0.32
  -1   0  15    0.07    0.45
  -1   0  15   -0.32    0.32
   0  15  -1   -0.09    0.21
   0  15  -1   -0.09    0.39
   0  15   1   -0.17    0.23
   0  15   1   -0.09    0.40
   0  15   3    0.37    0.27
   0  15   3    0.74    0.44
   3   0  15    0.03    0.52
   3   0  15    0.53    0.40
  -3   0 -15   -0.13    0.35
  -3   0  15    0.11    0.41
  -3   0  15   -0.42    0.34
   0 -15   3    0.03    0.42
   0  15  -3    0.27    0.43
  15  -3   0   -0.35    0.31
  15   3   0   -0.06    0.39
   0  15  -5    0.35    0.48
   0  15   5    0.35    0.30
  -5   0  15    0.04    0.36
   0 -15   5   -0.28    0.40
  15  -5   0    0.41    0.41
  15   5   0   -0.25    0.39
 -15   5   0   -0.28    0.29
   0  15   5   -0.38    0.43
   5   0  15    0.77    0.57
   5   0  15    0.57    0.40
  -5   0 -15   -0.17    0.37
   7   0  15    0.77    0.48
   0  15   7    0.44    0.48
   7   0 -15   -0.22    0.33
   7   0  15    0.74    0.57
  15   7   0    0.67    0.55
   0  15  -7    0.33    0.54
   0  15   7    0.20    0.35
 -15   7   0    0.12    0.37
  -7   0 -15   -0.77    0.34
   0 -15   7   -0.22    0.42
  15  -7   0   -0.14    0.37
  -9   0 -15   -0.15    0.44
   9   0  15    0.18    0.56
   9   0  15    0.18    0.40
  15  -9   0    0.29    0.41
  15   9   0    0.31    0.58
 -15   9   0   -0.11    0.35
   0 -15   9    0.18    0.53
   0  15  -9    1.34    0.71
   0  15   9   -0.47    0.29
   9   0 -15   -0.26    0.34
 -15   9   0   -0.77    0.51
  11   0  15    0.03    0.45
   0  15  11   -0.41    0.38
   0 -15  11    0.42    0.62
  11   0  15    0.25    0.59
  11   0 -15    0.44    0.44
   0  15 -11    1.02    0.66
 -15  11   0    0.51    0.58
 -11   0 -15    0.02    0.49
 -15  11   0   -0.69    0.36
 -15  13   0   -0.08    0.60
  13   0  15    1.49    0.89
  13   0  15   -0.04    0.54
 -13   0 -15    0.10    0.64
 -15  13   0    0.71    0.70
   0 -15  13    0.50    0.96
   0  15  13    0.08    0.69
  13   0 -15    0.39    0.48
   0  15 -13   -0.13    0.88
  15   0  -1    0.43    0.39
   0  -1  15    0.83    0.54
   0  -1  15    0.45    0.39
   1  15   0   -0.34    0.43
   0   1  15   -0.13    0.43
   0   1  15    0.75    0.43
  -1  15   0   -0.33    0.38
  -1  15   0    0.05    0.25
  15   0   1    0.74    0.41
  -2   1  15    4.58    0.73
   2  -1  15    4.84    0.71
  -1  15   2    4.17    0.74
   1  15  -2    4.26    0.77
  -1  15   2    4.87    0.55
  15  -2   1    4.61    0.72
  -2   1  15    5.54    0.78
  15   2  -1    4.30    0.74
   2  -1  15    4.87    0.87
  -2  -1 -15    4.65    0.67
   1 -15   2    4.51    0.72
   2   1  15    4.70    0.84
  -2  -1  15    4.32    0.78
   1  15   2    4.91    0.76
   2   1  15    3.86    0.70
  -1  15  -2    4.79    0.51
  -2  -1  15    4.15    0.65
  -1  15  -2    4.78    0.79
  15   2   1    5.66    0.78
   1  15   2    4.78    0.47
  -2   1 -15    4.48    0.64
  15  -2  -1    4.67    0.74
   1 -15   4   15.92    1.30
   4  -1  15   15.83    1.41
  -4   1  15   14.25    1.20
  -1  15   4   13.22    0.98
  15   4  -1   14.45    1.30
   1  15  -4   12.45    1.35
  15  -4   1   16.37    1.20
  -1  15   4   14.91    1.28
  -4  -1 -15   13.84    1.16
   4   1  15   14.54    1.38
   4   1  15   16.02    1.22
   1  15   4   14.50    0.97
   1  15   4   14.99    1.23
  15   4   1   15.00    1.20
  -4  -1  15   17.84    2.07
  -4  -1  15   16.81    1.20
 -15   4  -1   16.13    1.10
  -1  15  -4   17.19    0.97
  -1  15  -4   16.56    1.34
  -4   1 -15   15.49    1.17
  15  -4  -1   16.47    1.27
  -1 -15   4   14.84    1.27
   6  -1  15   14.70    1.42
  15   6  -1   15.05    1.35
 -15   6   1   14.18    1.09
   1  15  -6   15.33    1.51
  -6  -1 -15   15.23    1.22
  -1  15   6   14.49    1.06
  -1  15   6   16.59    1.35
  15  -6   1   16.72    1.24
  -6   1  15   13.02    1.16
   1 -15   6   14.26    1.31
   1  15   6   15.51    1.01
  15   6   1   15.33    1.32
  -6   1 -15   14.94    1.21
  -1 -15   6   15.95    1.34
   6  -1 -15   14.25    1.18
  15  -6  -1   13.85    1.21
  -1  15  -6   15.05    1.35
 -15   6  -1   14.06    1.10
   6   1  15   14.41    1.19
   6   1  15   16.91    1.47
   1  15   6   16.89    1.30
   8   1 -15    8.72    1.03
  15   8  -1    8.46    1.13
  -8  -1 -15    8.79    0.99
   1  15  -8    7.46    1.13
 -15   8   1    6.74    0.82
  -1  15   8    6.47    0.77
  -1  15   8    7.86    1.03
   1 -15   8    6.66    1.03
   8  -1  15    6.45    1.07
  15  -8   1    7.42    0.86
   1  15   8    6.01    0.70
   8   1  15    7.72    0.94
  -8   1 -15    8.48    1.00
   8  -1 -15    7.04    0.84
 -15   8  -1    6.40    0.84
  -1  15  -8    7.72    1.09
   8   1  15    6.96    1.13
 -15   8  -1    7.02    0.90
  -1 -15   8    5.42    0.95
  15   8   1    6.95    1.01
  15  -8  -1    8.71    1.03
   1  15 -10    1.36    0.74
 -10  -1 -15    1.46    0.58
   1 -15  10    2.10    0.74
  15  10  -1    2.17    0.70
  10  -1  15    1.70    0.74
  -1  15  10    1.29    0.48
  10   1 -15    0.98    0.50
 -15  10   1    1.39    0.71
 -15  10   1    1.83    0.55
 -15  10  -1    1.79    0.66
 -15  10  -1    1.14    0.52
   1  15  10    1.96    0.49
  10   1  15    2.46    0.82
  -1  15 -10    1.30    0.73
 -10   1 -15    2.35    0.65
  10  -1 -15    3.16    0.66
  15 -10  -1    1.40    0.59
  10   1  15    2.38    0.62
  15  10   1    0.87    0.74
  -1 -15  10    0.75    0.66
 -12  -1 -15    0.24    0.54
   1 -15  12    0.64    0.84
  12  -1  15    0.65    0.56
  12   1 -15    1.06    0.54
  12  -1  15    0.82    0.67
   1  15 -12    1.44    0.85
 -15  12   1   -0.17    0.66
 -15  12   1    1.34    0.60
  -1  15  12    0.05    0.50
   1  15  12    0.86    0.54
 -15  12  -1    0.86    0.55
  12   1  15    0.36    0.66
 -15  12  -1    1.13    0.62
  -1 -15  12    1.67    0.84
 -12   1 -15    0.17    0.58
  15 -12  -1    0.68    0.60
  -1  15 -12    0.00    0.69
  12   1  15    0.56    0.48
  12  -1 -15    0.80    0.52
  -1   2  15    3.00    0.65
  15  -1   2    3.27    0.60
  -2  15   1    2.21    0.58
   2  15  -1    2.12    0.58
   1  -2  15    2.46    0.71
  -2  15   1    1.81    0.40
   2 -15   1    2.85    0.58
  -1   2  15    3.26    0.66
   1   2 -15    3.20    0.59
  15   1  -2    2.20    0.62
  -1   2 -15    2.39    0.50
   1   2  15    2.95    0.70
   1   2  15    2.88    0.57
  15   1   2    2.60    0.57
  -1  -2  15    2.43    0.53
  -2  15  -1    2.05    0.58
  -2  15  -1    3.26    0.45
  -1  -2  15    3.51    0.77
  15  -1  -2    1.80    0.56
   2  15   1    2.70    0.63
  -3   2  15    2.58    0.61
   2 -15   3    2.09    0.57
  -2  15   3    1.35    0.39
   3  -2  15    1.87    0.69
  15  -3   2    1.98    0.50
  -2  15   3    2.66    0.60
  15   3  -2    1.91    0.58
   2  15  -3    2.11    0.63
  -3  -2 -15    1.52    0.49
   2  15   3    1.48    0.30
   3   2  15    1.45    0.53
  15  -3  -2    2.93    0.67
   3   2  15    2.01    0.68
  -3   2 -15    1.27    0.47
   2  15   3    0.89    0.49
  15   3   2    1.37    0.53
  -3  -2  15    1.60    0.50
  -3  -2  15    1.05    0.52
  -2  15  -3    0.83    0.52
  -2  15  -3    1.72    0.36
  -5  -2 -15    4.83    0.74
   5  -2  15    5.11    0.94
  -2  15   5    3.60    0.57
  15  -5   2    4.22    0.65
   2 -15   5    3.83    0.76
  15   5  -2    3.62    0.80
  -5   2  15    3.61    0.69
  -2  15   5    4.35    0.77
   2  15  -5    3.46    0.79
  -2 -15   5    3.34    0.71
   5   2  15    4.48    0.71
  -5   2 -15    3.81    0.67
   2  15   5    4.45    0.49
 -15   5  -2    4.28    0.61
  15   5   2    4.30    0.75
  15  -5  -2    4.00    0.74
   5  -2 -15    4.30    0.60
  -2  15  -5    4.92    0.84
   5   2  15    3.43    0.83
  -2  15  -5    5.22    0.56
   2  15   5    3.55    0.69
  -2  15   7    3.03    0.52
   2 -15   7    3.33    0.76
   7  -2  15    4.41    0.91
  -7   2  15    1.98    0.63
  -2  15   7    2.67    0.70
   2  15  -7    2.50    0.75
  15   7  -2    2.04    0.71
  -7  -2 -15    2.70    0.65
 -15   7   2    3.81    0.61
 -15   7  -2    4.33    0.63
   7  -2 -15    2.37    0.54
   7   2  15    3.30    0.68
  -2  15  -7    4.53    0.85
  -7   2 -15    2.87    0.64
  15   7   2    1.83    0.62
  15  -7  -2    3.58    0.70
   2  15   7    3.18    0.48
 -15   7  -2    3.91    0.71
   7   2  15    3.73    0.88
  -2 -15   7    3.71    0.77
  -9  -2 -15    5.27    0.81
  -2  15   9    3.46    0.61
   9  -2  15    5.27    0.97
   2  15  -9    4.60    1.00
  15   9  -2    3.57    0.87
  -2  15   9    6.32    0.95
 -15   9   2    4.00    0.68
   9   2 -15    2.61    0.64
   2 -15   9    2.75    0.81
   9   2  15    3.79    0.71
   9  -2 -15    3.82    0.67
  15   9   2    2.66    0.81
   2  15   9    4.20    0.58
 -15   9  -2    3.89    0.68
  -9   2 -15    4.01    0.76
 -15   9  -2    3.72    0.73
  -2  15  -9    4.07    0.86
  15  -9  -2    4.54    0.82
   9   2  15    5.71    1.11
  -2 -15   9    3.00    0.76
   2 -15  11    2.51    0.86
  15  11  -2    2.50    0.81
  -2  15  11    3.07    0.68
 -15  11   2    3.21    0.65
   2  15 -11    1.83    0.79
  11   2 -15    2.73    0.62
  11  -2  15    3.49    0.94
 -15  11   2    2.47    0.79
 -11  -2 -15    2.90    0.71
  11  -2 -15    2.10    0.62
 -11   2 -15    3.40    0.74
  15 -11  -2    2.53    0.70
  -2 -15  11    2.50    0.80
  11   2  15    2.59    0.68
 -15  11  -2    3.20    0.71
  -2  15 -11    1.96    0.84
 -15  11  -2    2.28    0.61
   2  15  11    2.41    0.60
  11   2  15    3.74    0.97
  13  -2  15    0.44    0.62
 -15  13   2   -0.39    0.58
 -13  -2 -15    0.38    0.62
   2 -15  13   -0.43    1.01
   2  15 -13   -0.38    0.89
  -2  15  13    0.28    0.78
 -15  13   2   -0.92    0.73
  13  -2  15    1.33    0.85
  13   2 -15   -0.50    0.55
 -15  13  -2    0.54    0.67
 -13   2 -15   -0.45    0.66
 -15  13  -2   -0.40    0.58
  13  -2 -15    0.39    0.57
  13   2  15    0.46    0.89
   2  15  13    0.66    0.56
  13   2  15    0.25    0.52
  15 -13  -2    1.34    0.73
  -2 -15  13   -0.92    0.89
  -2  15 -13   -0.27    0.77
   0   3 -15   -0.56    0.33
   0   3  15    0.08    0.42
   0  -3  15    0.18    0.59
  15   0  -3   -0.07    0.46
  -3  15   0    0.43    0.46
   3  15   0    0.19    0.50
  15   0   3   -0.55    0.28
  -3  15   0    0.38    0.31
   0   3  15    0.03    0.43
   3 -15   0    0.39    0.40
   2   3 -15    5.75    0.76
   2  -3  15    3.45    0.85
   3 -15   2    4.68    0.75
  15  -2   3    4.87    0.66
   3  15  -2    3.82    0.77
  -3  15   2    4.24    0.74
  -3  15   2    5.27    0.63
  -2   3  15    6.04    0.83
  -2   3  15    5.64    0.78
  15   2  -3    3.78    0.78
  -2   3 -15    4.11    0.61
  -3  15  -2    3.71    0.53
   2   3  15    4.84    0.77
  15  -2  -3    5.69    0.83
   2   3  15    4.09    0.81
  15   2   3    4.38    0.68
  -2  -3  15    4.29    0.80
  -2  -3  15    5.55    0.73
   3  15   2    3.37    0.67
  -3  15  -2    4.29    0.77
  -4   3  15   13.56    1.30
  -3  15   4   13.29    1.20
   4   3 -15   14.53    1.25
  15   4  -3   12.18    1.31
  -3  15   4   12.93    0.98
  15  -4   3   12.95    1.03
   3 -15   4   13.20    1.19
   4  -3  15   15.38    1.42
  -4  -3 -15   12.88    1.11
   3  15  -4   15.22    1.46
   4   3  15   12.76    1.24
   4   3  15   16.45    1.43
  15   4   3   10.83    1.17
  15  -4  -3   13.00    1.33
   3  15   4   15.55    1.22
  -3  15  -4   13.66    0.93
  -3  15  -4   13.10    1.15
  -3 -15   4   12.63    1.18
 -15   4  -3   13.80    1.04
  -4   3 -15   13.44    1.08
  -4  -3  15   13.30    1.18
  15   6  -3   12.88    1.49
  -6  -3 -15   14.44    1.25
   3 -15   6   15.41    1.39
  -6   3  15   16.97    1.35
 -15   6   3   15.89    1.17
   3  15  -6   17.09    1.66
   6  -3  15   17.58    1.55
  -3  15   6   16.44    1.19
  -3  15   6   18.00    1.47
  -6   3 -15   16.69    1.29
  -3  15  -6   18.13    1.11
  -3 -15   6   14.08    1.32
  -3  15  -6   17.27    1.42
   6  -3 -15   16.90    1.20
 -15   6  -3   18.18    1.24
  15   6   3   15.49    1.33
   6   3  15   16.30    1.29
   6   3  15   16.70    1.55
  15  -6  -3   17.49    1.42
   3  15   6   17.56    1.02
   3  15  -8   10.42    1.33
   3 -15   8   10.72    1.27
   8  -3  15    9.28    1.26
 -15   8   3    9.32    0.98
  -8  -3 -15    9.42    1.04
  15   8  -3    7.34    1.17
  -3  15   8    9.86    1.24
  -3  15   8    7.08    0.87
   8  -3 -15    9.08    0.99
  -3  15  -8    8.08    0.83
   3  15   8    8.99    0.74
 -15   8  -3    9.41    0.99
  15   8   3    8.64    1.12
  -8   3 -15    9.39    1.07
  -3  15  -8    8.35    1.11
 -15   8  -3   10.34    1.02
   8   3  15   10.87    1.11
  -3 -15   8    8.93    1.14
   8   3  15    9.28    1.30
  15  -8  -3    9.34    1.14
  10  -3  15    4.75    0.95
  15  10  -3    3.25    0.97
 -15  10   3    2.39    0.59
   3 -15  10    2.36    0.81
   3  15 -10    3.03    0.84
 -10  -3 -15    2.35    0.64
  -3  15  10    2.06    0.57
  -3  15  10    2.63    0.81
  -3  15 -10    1.61    0.72
 -15  10  -3    3.22    0.66
  15 -10  -3    2.74    0.73
  -3 -15  10    1.83    0.72
  10  -3 -15    2.28    0.64
 -15  10  -3    3.13    0.65
 -10   3 -15    2.55    0.68
  10   3  15    3.21    0.71
   3  15  10    2.31    0.51
  10   3  15    2.75    0.87
  -3  15  12    0.58    0.57
 -12  -3 -15   -0.32    0.49
  12   3 -15   -0.36    0.45
  12  -3  15    0.01    0.66
 -15  12   3   -0.45    0.71
   3 -15  12   -0.97    0.76
   3  15 -12   -0.15    0.87
  15  12  -3    0.09    0.93
 -15  12   3   -0.12    0.49
  12   3  15    0.56    0.53
 -15  12  -3    0.74    0.52
 -12   3 -15   -0.15    0.64
  12   3  15    0.96    0.82
  15 -12  -3   -0.25    0.55
 -15  12  -3    0.16    0.55
   3  15  12   -0.17    0.44
  -3 -15  12   -0.17    0.71
  12  -3 -15    0.32    0.49
  -3  15 -12   -0.41    0.74
   4 -15   1    7.39    0.88
   4  15  -1    8.08    1.03
  -4  15   1    7.21    0.76
  -1   4  15    7.75    0.98
  -1   4  15    8.75    1.06
  15   1  -4    7.99    1.03
  15  -1   4    7.06    0.81
  -4  15   1    7.86    0.97
   1   4 -15    7.35    0.88
   1  -4  15    5.98    1.03
  15  -1  -4    8.76    1.09
   4 -15  -1    7.40    0.85
  -1   4 -15    8.98    0.91
   4  15   1    9.00    1.05
  -1   4 -15    9.22    0.77
  -4  15  -1    7.41    0.97
  -4  15  -1    6.99    0.72
   1   4  15    8.12    1.10
   1   4  15    8.35    1.01
  15   1   4    7.02    0.83
  -1  -4  15    7.16    1.05
   4 -15   3    6.93    0.88
   3  -4  15    7.41    1.11
  15   3  -4    7.62    1.05
  -4  15   3    6.60    0.91
   3   4 -15    8.87    0.99
  -3   4  15    5.69    0.89
  -4  15   3    4.76    0.66
   4  15  -3    5.09    0.92
  -4  15  -3    5.89    0.67
   3   4  15    7.56    1.12
  -3   4 -15    7.60    0.82
  -3  -4  15    6.28    0.93
  15   3   4    7.57    0.87
  -4  15  -3    6.61    0.93
   4  15   3    6.78    0.90
 -15   3  -4    7.01    0.79
  15  -3  -4    5.23    0.87
   3   4  15    8.04    0.98
  -4  15   5   13.05    1.34
  -5  -4 -15   11.67    1.18
  15   5  -4   12.66    1.43
   5  -4  15   13.49    1.47
   4 -15   5   12.89    1.21
   4  15  -5   14.05    1.47
   5   4 -15   14.95    1.26
  -4  15   5   13.10    1.03
  -5   4  15   11.72    1.26
  -5   4 -15   10.97    1.11
  -4  15  -5   14.48    1.26
  -4 -15   5   13.15    1.21
  -4  15  -5   12.58    0.93
   5   4  15   14.94    1.57
  15  -5  -4   13.32    1.40
   5   4  15   15.52    1.23
  -5  -4  15   14.39    1.45
  15   5   4   13.10    1.15
   5  -4 -15   12.58    1.04
 -15   5  -4   14.37    1.08
   4 -15   7   12.71    1.36
  -4  15   7   11.21    0.96
  -4  15   7   10.53    1.23
  -7  -4 -15   10.81    1.13
  15   7  -4   11.19    1.33
   7  -4  15   11.61    1.39
   4  15  -7    9.96    1.32
  -7   4  15    9.67    1.15
 -15   7   4    8.68    0.95
  15   7   4    9.20    1.16
  -4 -15   7   12.25    1.29
  -4  15  -7   12.86    1.30
 -15   7  -4   10.64    1.06
   7  -4 -15   12.18    1.16
   7   4  15   11.35    1.17
  -7   4 -15    9.35    1.10
   7   4  15   10.80    1.44
  15  -7  -4   10.51    1.26
  -4  15  -7   10.49    0.91
  -4  15   9    5.07    0.74
  15   9  -4    3.08    0.97
  -4  15   9    4.08    0.97
   9  -4  15    5.91    1.02
  -9  -4 -15    4.47    0.77
   4 -15   9    3.84    0.94
   4  15  -9    5.43    1.07
 -15   9   4    3.29    0.67
   9   4  15    5.59    1.09
 -15   9  -4    3.73    0.70
  15  -9  -4    3.87    0.84
  -4  15  -9    4.45    0.87
   9   4  15    3.21    0.71
  -4  15  -9    4.11    0.66
  -9   4 -15    3.24    0.73
   9  -4 -15    3.50    0.71
  -4 -15   9    4.46    0.87
  15  11  -4    1.33    0.90
 -11  -4 -15    2.35    0.67
  -4  15  11    2.14    0.67
  -4  15  11    2.78    0.82
  11  -4  15    1.59    0.73
 -15  11   4    2.96    0.65
   4 -15  11    2.55    0.97
   4  15 -11    1.15    0.83
  -4 -15  11    2.51    0.80
   4  15  11    1.50    0.48
  11   4  15    2.60    0.66
 -11   4 -15    3.04    0.76
  -4  15 -11    1.67    0.73
  11   4  15    2.96    0.91
  15 -11  -4    1.74    0.72
  11  -4 -15    1.65    0.61
 -15  11  -4    2.21    0.63
  -4  15  13    4.67    1.10
 -15  13   4    4.30    1.15
  13   4 -15    3.67    0.86
 -15  13   4    3.76    0.87
   4  15 -13    4.46    1.26
  13  -4  15    4.48    1.11
   4 -15  13    1.76    1.27
 -13  -4 -15    3.68    0.93
 -15  13  -4    5.69    0.96
  15 -13  -4    4.81    1.09
 -15  13  -4    5.79    1.00
  -4 -15  13    2.68    1.08
   4  15  13    3.30    0.79
 -13   4 -15    4.38    1.02
  13   4  15    4.23    0.74
  13  -4 -15    5.34    1.03
  -4  15 -13    5.32    1.08
  -5  15   0    0.28    0.31
   0   5 -15    0.05    0.31
  -5  15   0    0.02    0.41
   0   5  15   -0.09    0.45
   5 -15   0    0.05    0.32
   0   5 -15    0.27    0.40
   5  15   0    0.10    0.47
   0   5  15    0.74    0.53
   0  -5  15    0.54    0.64
  15   0  -5    0.54    0.55
  -5  15   2    4.38    0.62
  15   2  -5    4.69    0.92
   5 -15   2    4.06    0.69
   2   5 -15    3.73    0.73
  -2   5  15    5.61    0.88
  -5  15   2    5.36    0.84
   2  -5  15    5.96    1.02
   5  15  -2    4.21    0.83
  -2   5 -15    5.58    0.69
   2   5  15    5.21    0.84
  -2  -5  15    4.91    0.92
  -5  15  -2    4.16    0.74
  15  -2  -5    5.82    0.99
   2   5  15    4.57    0.90
 -15   2  -5    5.87    0.75
  -5  15  -2    4.66    0.60
  15   2   5    4.96    0.67
   5 -15  -2    4.28    0.64
   5  15   2    4.21    0.77
  -5  15   4   10.92    0.92
  -5  15   4   11.44    1.22
   4   5 -15    9.62    1.10
   5 -15   4   11.08    1.06
   4  -5  15    9.77    1.32
  -4   5  15   10.91    1.18
   5  15  -4    9.65    1.26
  15   4  -5   10.80    1.30
  -5  15  -4    9.47    1.13
  15   4   5   10.08    1.01
  -4   5 -15   10.03    1.00
   4   5  15    9.92    1.30
  15  -4  -5   10.34    1.28
  -4  -5  15    7.66    1.13
  -5  15  -4   10.14    0.84
   4   5  15    9.72    1.10
 -15   4  -5   11.69    0.95
  -6   5  15   10.71    1.23
   5 -15   6   15.01    1.31
  -5  15   6   15.02    1.45
  15   6  -5   14.26    1.60
  -6  -5 -15   11.67    1.18
   6   5 -15   15.13    1.31
   5  15  -6   11.48    1.40
   6  -5  15   10.17    1.38
  -5  15   6   11.04    1.09
   6  -5 -15   12.17    1.09
  -5  15  -6   12.51    0.96
   6   5  15   13.08    1.28
  15   6   5   12.48    1.23
  -6   5 -15   13.39    1.13
 -15   6  -5   15.29    1.13
  -5  15  -6   10.87    1.24
  -5 -15   6   13.70    1.22
  15  -6  -5   13.09    1.42
   6   5  15   11.77    1.49
  -8  -5 -15    6.09    0.86
  -5  15   8    6.11    1.08
  -8   5  15    7.90    1.02
  15   8  -5    8.72    1.30
  -5  15   8    5.99    0.82
 -15   8   5    5.66    0.80
   5 -15   8    8.82    1.21
   5  15  -8    6.99    1.15
   8  -5  15    6.92    1.14
   8   5  15    9.28    1.32
  -5  15  -8    6.01    0.96
   8   5  15    7.06    0.95
  -5 -15   8    6.94    1.00
   8  -5 -15    6.15    0.88
 -15   8  -5    6.53    0.87
  -5  15  -8    7.27    0.81
  15  -8  -5    6.41    1.07
  -8   5 -15    7.19    0.96
  -5  15  10    0.33    0.44
   5 -15  10   -0.69    0.72
 -10  -5 -15    0.70    0.50
   5  15 -10   -1.32    0.58
 -15  10   5    0.90    0.48
  -5  15  10   -0.05    0.70
  10  -5  15    0.45    0.64
  15  10  -5   -0.30    0.70
  10   5  15    0.73    0.54
 -10   5 -15   -0.07    0.55
 -15  10  -5    0.74    0.49
  -5  15 -10    1.18    0.63
  15 -10  -5    0.35    0.56
  10  -5 -15    0.46    0.52
  -5 -15  10    0.35    0.57
  -5  15 -10   -0.56    0.42
   5 -15  12   -1.15    0.87
  12  -5  15    2.15    0.91
   5  15 -12    0.38    1.00
 -15  12   5    1.29    0.67
  15  12  -5    0.63    1.16
  -5  15  12   -0.90    0.68
 -12  -5 -15    1.43    0.67
  12  -5 -15    1.07    0.60
 -12   5 -15   -0.15    0.75
  12   5  15    1.49    0.57
 -15  12  -5    2.04    0.76
  15 -12  -5    0.41    0.83
  -5  15 -12   -0.38    0.71
  -5 -15  12    1.35    0.91
  15   1  -6    5.15    1.01
   1  -6  15    6.82    1.11
   6 -15   1    5.05    0.72
  15  -1   6    5.13    0.76
  -1   6  15    5.28    0.89
   1   6 -15    6.11    0.84
  -6  15   1    4.94    0.70
  -6  15   1    5.97    0.90
   6  15  -1    4.47    0.85
  -1   6 -15    5.54    0.79
  -6  15  -1    4.30    0.64
  -6  15  -1    5.64    0.87
   6  15   1    4.46    0.84
   1   6  15    7.71    0.99
  -1   6 -15    4.78    0.62
   1   6  15    7.01    1.01
  15  -1  -6    6.33    1.03
  -1  -6  15    5.86    1.01
   6 -15  -1    5.93    0.74
   6 -15   3   13.21    1.13
  -3   6  15    9.95    1.24
   3   6 -15   14.30    1.24
  15   3  -6   10.41    1.39
  -6  15   3   12.18    1.27
  -6  15   3   15.26    1.08
   3  -6  15   10.58    1.40
   6  15  -3   11.72    1.39
 -15   3  -6   12.78    1.05
  -3  -6  15   13.03    1.43
  -6  15  -3   11.81    1.27
   3   6  15   14.84    1.59
  15  -3  -6   12.98    1.47
  -3   6 -15   13.67    1.02
   3   6  15   13.91    1.34
  -6  15  -3   12.49    0.97
   6 -15   5    8.28    1.06
   6  15  -5    7.28    1.13
   5  -6  15   10.41    1.35
  15   5  -6   10.05    1.30
  -6  15   5   10.12    1.00
   5   6 -15   10.36    1.17
  -5   6  15   11.05    1.21
  -6  15   5    6.34    1.02
  -6  15  -5    9.49    0.93
  -6 -15   5    8.97    1.08
  15  -5  -6    8.07    1.21
  -5  -6  15    8.61    1.19
   5   6  15    9.72    1.12
   5   6  15    9.64    1.34
  -6  15  -5    9.33    1.13
 -15   5  -6    7.95    0.93
  15   5   6    8.95    1.03
  -5   6 -15    9.25    0.97
   7  -6  15    6.54    1.14
  -7   6  15    4.93    0.94
   7   6 -15    8.09    1.12
  15   7  -6    6.35    1.17
   6  15  -7    6.88    1.12
  -6  15   7    6.34    0.81
  -6  15   7    7.98    1.18
   6 -15   7    5.76    1.03
  -7  -6 -15    7.07    0.92
  -7   6 -15    4.57    0.83
   7  -6 -15    8.50    1.01
   7   6  15    6.64    0.93
  -6 -15   7    6.54    0.96
 -15   7  -6    5.36    0.81
  15  -7  -6    5.31    1.03
   7   6  15    8.49    1.32
  -6  15  -7    6.85    0.98
  -6  15  -7    7.30    0.79
  15   9  -6   10.46    1.51
   6 -15   9    9.73    1.38
 -15   9   6    9.22    1.04
  -6  15   9    7.93    1.30
  -6  15   9    9.18    1.03
   6  15  -9    5.76    1.15
  -9   6  15    9.37    1.15
  -9  -6 -15    8.20    1.01
   9  -6  15    8.27    1.26
  -6 -15   9    7.72    1.07
   9   6  15    9.27    1.05
  -6  15  -9    8.81    1.16
   9  -6 -15    9.38    1.12
  -9   6 -15    9.07    1.10
 -15   9  -6    8.56    1.02
  15  -9  -6    8.68    1.26
  11  -6  15    5.72    1.17
 -11  -6 -15    5.98    0.92
  -6  15  11    6.66    1.01
 -15  11   6    7.48    0.99
   6  15 -11    5.62    1.21
  15  11  -6    7.44    1.51
   6 -15  11    5.18    1.19
  -6  15  11    6.04    1.31
  11  -6 -15    4.89    0.90
  -6 -15  11    4.27    0.97
  15 -11  -6    4.91    1.11
 -11   6 -15    7.23    1.12
  -6  15 -11    4.60    0.97
  11   6  15    6.07    0.88
 -15  11  -6    6.43    0.98
   0   7  15    0.13    0.50
  -7  15   0    0.07    0.33
   7  15   0    0.61    0.52
  15   0  -7    0.21    0.54
   0  -7  15    0.23    0.68
  -7  15   0   -0.16    0.46
   0   7 -15   -0.69    0.40
  15  -2   7    4.90    0.79
  -7  15   2    2.64    0.71
  15   2  -7    4.55    0.98
  -7  15   2    4.67    0.69
  -2   7  15    4.00    0.84
   7 -15   2    5.46    0.80
   7  15  -2    4.99    0.90
   2   7 -15    4.75    0.85
   2  -7  15    4.52    1.02
  -2   7 -15    5.07    0.79
  15  -2  -7    3.86    0.90
  -7  15  -2    4.46    0.63
  -2  -7  15    4.84    0.98
  -7  15  -2    6.02    0.88
 -15   2  -7    5.46    0.80
   2   7  15    4.71    0.86
  -2   7 -15    5.01    0.62
   4   7 -15   10.73    1.19
   4  -7  15   10.05    1.35
  -7  15   4    8.38    0.95
   7  15  -4    8.52    1.20
  -4   7  15    9.90    1.17
  -7  15   4    9.95    1.16
   7 -15   4    9.65    1.09
  15   4  -7   10.59    1.39
  15  -4  -7    9.64    1.30
  -7  15  -4    8.34    0.89
  -4   7 -15    8.38    0.91
  -7  15  -4    9.74    1.13
  -4  -7  15    8.49    1.19
 -15   4  -7    8.91    0.97
   4   7  15    9.06    1.13
   6  -7  15    9.76    1.43
  -7  15   6   11.99    1.40
  -6   7  15   13.73    1.41
   7 -15   6   13.33    1.45
   6   7 -15   11.94    1.37
  -7  15   6   14.27    1.14
   7  15  -6   12.12    1.47
  15   6  -7   14.01    1.69
  -6   7 -15   13.85    1.16
  15  -6  -7   14.19    1.56
  -7  15  -6   13.55    1.35
 -15   6  -7   13.87    1.14
   6   7  15   13.35    1.35
  -7  15  -6   15.52    1.09
  -7 -15   6   11.77    1.28
  -7  15   8    8.18    1.28
   8   7 -15    8.81    1.20
  -7  15   8    7.87    0.94
   7 -15   8    5.77    1.16
  -8   7  15    9.20    1.13
  -8  -7 -15    7.76    0.96
   8  -7  15    7.86    1.21
   7  15  -8    7.80    1.24
  15   8  -7    9.04    1.41
   8  -7 -15    7.72    1.04
  15  -8  -7    8.01    1.22
   8   7  15    6.82    0.95
  -7 -15   8    7.49    1.02
 -15   8  -7    7.77    0.97
  -8   7 -15    6.20    0.93
  -7  15  -8    7.84    0.92
  -7  15  -8    8.39    1.09
 -15  10   7    1.86    0.57
 -10  -7 -15    1.67    0.58
   7 -15  10    0.92    0.93
  -7  15  10    0.29    0.90
  10  -7  15    1.89    0.82
   7  15 -10    1.63    0.87
  -7  15  10    2.36    0.72
  15  10  -7    1.80    0.98
 -10   7  15    2.23    0.73
  -7  15 -10    2.87    0.77
  10  -7 -15    1.73    0.66
  10   7  15    1.87    0.64
  -7  15 -10    1.08    0.52
  15 -10  -7    2.10    0.86
 -15  10  -7    2.73    0.73
  -7 -15  10    1.69    0.72
 -10   7 -15    3.03    0.82
  15  -1   8   12.16    1.12
  -8  15   1   10.77    1.18
   8  15  -1    7.80    1.11
  15   1  -8    7.33    1.22
   1   8 -15    8.26    1.12
  -8  15   1   11.35    1.05
  -1   8  15   10.12    1.22
   1  -8  15    8.35    1.28
  -8  15  -1   12.34    1.25
 -15   1  -8   11.17    1.13
  -1  -8  15    9.01    1.27
   1   8  15   11.76    1.29
  15  -1  -8   10.53    1.38
  -1   8 -15   10.83    1.19
  -1   8 -15    9.74    0.79
  -8  15  -1    9.16    0.96
  15  -3   8    5.78    0.90
  -8  15   3    5.22    0.90
   3  -8  15    5.13    1.10
   8  15  -3    6.16    1.02
  -8  15   3    5.98    0.80
  -3   8  15    6.87    1.03
   8 -15   3    5.99    0.93
  15   3  -8    6.13    1.11
   3   8 -15    6.29    0.95
  -3   8 -15    7.55    0.79
  -3  -8  15    5.26    1.01
  -8  15  -3    7.27    0.97
  -3   8 -15    6.12    0.90
  15  -3  -8    4.86    1.00
   3   8  15    6.08    0.95
  -8  15  -3    6.30    0.77
 -15   3  -8    6.99    0.92
   8 -15   5    0.87    0.65
   5   8 -15    2.17    0.72
  -5   8  15    3.23    0.79
   5  -8  15    1.57    0.81
  -8  15   5    1.37    0.69
   8  15  -5    2.59    0.79
  -8  15   5    2.14    0.59
  15   5  -8    2.46    0.91
  -8  15  -5    2.58    0.55
  -8  15  -5    2.05    0.65
 -15   5  -8    2.48    0.61
  -5   8 -15    2.18    0.53
   5   8  15    0.78    0.68
  -5  -8  15    2.16    0.86
  15  -5  -8    0.51    0.52
  -7   8  15    1.48    0.66
  15   7  -8    1.54    0.85
  -8  15   7    2.21    0.84
   8 -15   7    1.04    0.71
  -8  15   7    2.99    0.65
   8  15  -7    2.83    0.93
   7  -8  15    2.09    0.85
   7   8 -15    2.59    0.81
  -8 -15   7    1.50    0.60
  -8  15  -7    2.40    0.67
   7   8  15    1.39    0.61
  -8  15  -7    1.81    0.52
  -7   8 -15    1.09    0.61
 -15   7  -8    1.97    0.60
  15  -7  -8    1.19    0.72
  -8  15   9    5.21    0.88
   8 -15   9    2.15    0.98
  -8  15   9    6.25    1.29
  -9   8  15    6.85    1.00
   9  -8  15    5.35    1.08
  15   9  -8    3.50    1.11
 -15   9   8    6.56    0.98
   8  15  -9    5.48    1.11
   9   8 -15    6.31    1.15
  -9   8 -15    7.51    1.04
  -8 -15   9    5.99    0.98
  -8  15  -9    5.61    0.81
 -15   9  -8    5.65    0.92
  15  -9  -8    7.36    1.27
   9  -8 -15    6.21    1.00
  -8  15  -9    6.54    1.02
   9   8  15    5.61    0.87
   8 -15  11    1.98    1.05
  -8  15  11    2.93    0.91
  -8  15  11    0.95    1.13
   8  15 -11    1.56    1.04
  15  11  -8    3.87    1.37
  11  -8  15    3.15    0.99
 -15  11   8    4.64    0.88
 -11   8  15    3.02    0.92
  11  -8 -15    3.63    0.92
  -8  15 -11    2.31    0.76
  -8  15 -11    4.00    0.97
  -8 -15  11    2.81    0.86
 -15  11  -8    3.12    0.91
  15 -11  -8    3.26    1.18
 -11   8 -15    2.66    0.97
  15   0  -9    0.11    0.57
   0  -9  15   -0.27    0.66
   0   9 -15   -0.37    0.46
 -15   0  -9   -0.02    0.49
  -9  15   0   -0.30    0.35
  15   0   9    1.41    0.57
  -9  15   0    0.39    0.52
   0   9  15    0.71    0.62
  15   0   9    0.57    0.40
   2   9 -15    2.06    0.77
  15  -2   9    2.50    0.68
  15   2  -9    3.86    0.96
   2  -9  15    1.93    0.86
  -9  15   2    2.13    0.65
  -2   9  15    4.31    0.87
   9  15  -2    1.72    0.75
  -9  15   2    3.16    0.64
 -15   2  -9    2.69    0.65
  -9  15  -2    2.70    0.60
  15  -2  -9    2.86    0.82
  -2   9 -15    3.19    0.51
  -2  -9  15    2.39    0.86
   2   9  15    3.29    0.80
  -9  15  -2    2.90    0.69
  -2   9 -15    3.16    0.74
  -9  15   4    9.20    1.01
  15   4  -9    6.40    1.20
  -4   9  15    7.74    1.13
  -9  15   4    6.24    1.01
   9  15  -4    4.95    1.04
   4  -9  15    6.25    1.22
  15  -4   9    8.57    1.10
   4   9 -15    7.72    1.13
  -4   9 -15    6.88    0.82
   4   9  15    8.36    1.10
  -9  15  -4    7.29    1.00
  15  -4  -9    9.17    1.25
 -15   4  -9    8.41    1.03
  -4  -9  15    6.87    1.15
  -9  15  -4    8.67    0.92
   6   9 -15    9.59    1.23
  15   6  -9    6.50    1.29
   9 -15   6    5.16    1.04
  -6   9  15    8.84    1.15
  -9  15   6    9.11    1.23
  -9  15   6    7.24    0.91
   6  -9  15    6.59    1.21
   9  15  -6    5.01    1.05
  -9 -15   6    6.47    0.95
 -15   6  -9    8.34    1.01
   6   9  15    6.45    1.00
  -6  -9  15    5.08    1.12
  -6   9 -15    7.09    0.92
  -9  15  -6    6.89    0.98
  -9  15  -6    7.31    0.87
  15  -6  -9    6.57    1.14
   9  15  -8    4.51    1.02
   9 -15   8    4.09    1.02
   8  -9  15    5.27    1.10
  -9  15   8    7.43    1.30
  -8   9  15    5.75    0.97
   8   9 -15    5.30    1.11
  -9  15   8    6.15    0.95
  15   8  -9    4.28    1.14
  15  -8  -9    4.94    1.07
  -8   9 -15    6.11    0.89
   8   9  15    4.75    0.87
  -9 -15   8    6.64    0.98
 -15   8  -9    4.31    0.87
  -9  15  -8    5.08    0.83
  -9  15  -8    4.83    0.86
   9  15 -10    0.16    1.00
  -9  15  10    0.80    0.73
  15  10  -9    0.23    1.01
   9 -15  10   -1.25    0.87
  10  -9  15    0.96    0.90
  -9  15  10   -0.61    1.19
  10   9 -15    0.75    1.01
 -10   9  15   -0.14    0.73
 -15  10   9    0.25    0.59
  15 -10  -9    1.13    0.96
  -9  15 -10    1.15    0.72
  -9 -15  10    0.58    0.67
  -9  15 -10    0.85    0.71
 -15  10  -9    0.86    0.78
 -10   9 -15   -0.08    0.84
  10  -9 -15    0.69    0.79
  15  -1  10    1.36    0.65
 -10  15   1    2.88    0.74
   1  10 -15    1.05    0.63
  -1  10  15    0.99    0.64
 -10  15   1    2.71    0.64
   1 -10  15    1.50    0.82
  15   1 -10    1.55    0.76
   1  10  15    1.94    0.72
  15  -1 -10    2.42    0.82
  15   1  10    1.82    0.69
  -1 -10  15    0.88    0.80
 -10  15  -1    2.28    0.68
  15   1  10    2.22    0.55
  -1  10 -15    2.03    0.71
 -10  15  -1    0.62    0.48
 -15   1 -10    2.59    0.72
 -10  15   3    0.17    0.43
  15  -3  10    0.55    0.55
  10  15  -3    0.19    0.57
   3  10 -15   -0.66    0.54
   3 -10  15   -0.12    0.73
  -3  10  15   -0.50    0.55
 -10  15   3    0.72    0.60
  15   3 -10   -0.37    0.61
  -3  10 -15   -0.31    0.35
   3  10  15   -0.27    0.54
  -3  10 -15   -0.12    0.58
 -15   3 -10    0.36    0.52
  15  -3 -10   -0.06    0.56
 -10  15  -3   -0.44    0.36
 -10  15  -3   -0.29    0.49
  -3 -10  15   -0.75    0.61
  -5  10  15    1.66    0.66
   5  10 -15    1.48    0.70
  10  15  -5    0.76    0.63
 -10  15   5    0.19    0.61
   5 -10  15    0.41    0.78
 -10  15   5   -0.42    0.42
  15  -5  10    0.91    0.58
  15   5 -10    0.89    0.79
 -15   5 -10    0.96    0.57
   5  10  15    0.32    0.59
  -5 -10  15    0.70    0.70
 -10  15  -5    0.76    0.45
 -10  15  -5    0.01    0.48
  -5  10 -15    0.82    0.48
  15  -5 -10    0.55    0.60
  15   7 -10    0.24    0.75
  -7  10  15    1.59    0.74
 -10  15   7    0.15    0.82
   7  10 -15   -0.46    0.72
   7 -10  15    0.12    0.76
  10  15  -7   -0.51    0.60
 -10  15   7    1.73    0.67
 -10  15  -7    0.78    0.51
  15  -7 -10    0.31    0.72
 -10  15  -7    0.49    0.58
  -7  10 -15    0.59    0.48
   7  10  15    0.66    0.61
 -10 -15   7    0.57    0.52
 -15   7 -10    0.35    0.67
   9  10 -15    0.38    0.95
   9 -10  15    2.19    1.01
 -10  15   9   -1.09    0.99
  10  15  -9    0.21    0.84
  10 -15   9   -0.08    0.80
 -10  15   9    0.41    0.76
  15   9 -10   -0.72    0.95
  -9  10  15    0.82    0.83
   9  10  15    0.53    0.88
  15  -9 -10    0.37    0.90
 -15   9 -10   -0.42    0.76
  -9  10 -15    0.34    0.72
 -10 -15   9    0.50    0.66
   9 -10 -15    1.17    0.78
 -10  15  -9    0.80    0.74
 -10  15  -9    0.08    0.69
 -15   0 -11   -0.27    0.51
  15   0  11    0.28    0.66
 -11  15   0   -0.01    0.43
  15   0 -11   -0.12    0.62
   0 -11  15   -0.62    0.72
   0  11 -15   -0.03    0.63
   0  11  15    0.24    0.59
 -11  15   0   -0.36    0.48
  15   0  11    0.26    0.45
  -2  11  15    3.63    0.88
 -11  15   2    1.62    0.68
   2  11 -15    3.93    0.89
  15  -2  11    3.16    0.84
  15   2 -11    3.65    0.90
   2 -11  15    3.61    1.02
 -11  15   2    3.23    0.69
 -11  15  -2    2.62    0.60
 -11  15  -2    4.73    0.88
  -2 -11  15    1.87    0.94
 -15   2 -11    3.21    0.79
  -2  11 -15    3.72    0.90
   2  11  15    2.71    0.79
  15  -2 -11    2.79    0.88
  11  15  -4    3.74    0.96
  -4  11  15    5.87    1.04
   4 -11  15    8.53    1.40
  15  -4  11    6.42    1.08
  15   4 -11    8.61    1.27
   4  11 -15    6.33    1.08
 -11  15   4    6.36    0.91
 -11  15   4    6.39    1.07
  15  -4 -11    6.61    1.13
   4  11  15    5.74    1.03
 -11  15  -4    6.67    1.00
 -11  15  -4    6.32    0.88
 -15   4 -11    5.51    0.94
  -4 -11  15    5.37    1.07
 -11  15   6    6.67    1.25
  -6  11  15    9.71    1.32
   6 -11  15    5.83    1.36
  11  15  -6    9.82    1.27
  15  -6  11    9.94    1.37
   6  11 -15    7.76    1.33
  15   6 -11    8.12    1.33
 -11  15   6    7.65    1.06
  -6  11 -15    8.39    0.94
  15  -6 -11    7.43    1.22
 -11 -15   6    8.06    1.09
 -11  15  -6    6.83    0.96
  -6 -11  15    7.23    1.22
   6  11  15    7.91    1.06
 -11  15  -6    9.28    1.16
 -15   6 -11    5.32    1.04
 -11  15   8    3.51    1.29
  15   8 -11    4.55    1.16
  11  15  -8    2.88    1.08
   8 -11  15    4.31    1.20
 -11  15   8    4.87    0.95
  -8  11  15    1.94    1.03
   8  11 -15    3.19    1.07
   8  11  15    4.10    0.79
 -11  15  -8    2.59    0.80
  15  -8 -11    2.53    1.07
 -11 -15   8    3.10    0.83
 -11  15  -8    3.81    0.93
 -15   8 -11    4.70    1.07
  -8  11 -15    3.09    0.83
 -12  15   1    1.10    0.58
 -15  -1 -12    0.14    0.62
   1 -12  15    0.58    0.86
  -1  12  15    0.00    0.63
  15   1 -12    0.13    0.61
 -12  15   1    0.53    0.67
  15  -1  12    0.53    0.62
  15  -1  12   -0.12    0.41
   1  12 -15    0.39    0.64
  15   1  12   -0.09    0.46
  -1 -12  15   -0.47    0.80
  -1  12 -15    0.09    0.66
 -15   1 -12    0.05    0.55
  15  -1 -12    0.81    0.64
   1  12  15    0.39    0.62
 -12  15  -1    0.53    0.63
  15   1  12   -0.53    0.53
 -12  15  -1    0.04    0.54
 -12  15   3    0.01    0.55
  15   3 -12    0.17    0.62
  15  -3  12    0.34    0.60
   3  12 -15   -0.81    0.70
   3 -12  15   -1.35    0.82
 -12  15   3   -0.38    0.65
  -3  12  15   -0.26    0.66
   3  12  15   -0.95    0.59
  -3 -12  15    0.44    0.84
 -12  15  -3    0.76    0.65
 -12  15  -3    0.20    0.61
  15  -3 -12    0.59    0.65
 -15   3 -12   -0.05    0.62
  -3  12 -15   -0.49    0.66
   5  12 -15   -0.48    0.78
  15   5 -12   -0.15    0.73
   5 -12  15   -0.99    0.91
 -12  15   5    0.93    0.69
  -5  12  15    0.08    0.80
  15  -5  12    0.45    0.59
 -12  15   5   -0.32    0.87
  12  15  -5    0.52    1.03
 -12  15  -5    0.85    0.69
  -5 -12  15    0.09    0.80
 -15   5 -12   -0.02    0.72
 -12 -15   5    0.63    0.61
   5  12  15    1.17    0.67
 -12  15  -5    0.11    0.61
  15  -5 -12   -1.69    0.62
  -5  12 -15   -0.51    0.40
   0 -13  15    0.25    1.11
  15   0 -13    0.03    0.67
  15   0  13    0.67    0.79
  15   0  13   -0.54    0.43
   0  13 -15   -0.23    0.76
 -13  15   0   -0.20    0.63
 -15   0 -13    0.51    0.76
   0  13  15    0.45    0.78
 -13  15   0    0.21    0.79
  -2  13  15    1.69    1.00
   2 -13  15    2.11    1.27
 -15  -2 -13    2.86    0.93
   2  13 -15    1.78    1.00
  15  -2  13    3.21    0.92
 -13  15   2    1.67    0.74
 -13  15   2    1.40    0.84
  15   2 -13    0.50    0.78
  -2  13 -15    2.10    0.90
  15  -2 -13    1.57    0.80
 -13  15  -2    3.25    0.87
  -2 -13  15    0.20    0.98
 -15   2 -13    1.72    0.88
 -13  15  -2    1.43    0.72
   2  13  15    2.81    0.86
  15   4 -13    4.73    1.02
  -4  13  15    5.19    1.22
   4 -13  15    5.51    1.40
   4  13 -15    4.24    1.26
 -13  15   4    4.13    0.95
 -13  15   4    5.44    1.17
  15  -4  13    5.05    1.03
  -4 -13  15    2.92    1.10
  -4  13 -15    4.09    1.16
 -15   4 -13    4.27    1.10
 -13  15  -4    3.68    0.91
 -13  15  -4    4.15    0.94
   4  13  15    5.16    1.03
  15  -4 -13    4.26    1.07
   0   0  16  106.65    5.33
   0   0  16  102.20    5.19
   0  16   0  103.71    5.31
  16   0   0  110.94    5.30
  16   2   0   14.42    1.26
   0  16   2   16.50    1.32
   2   0  16   14.75    1.34
   2   0  16   14.77    1.20
  16  -2   0   12.45    1.19
   0 -16   2   15.69    1.29
   0  16  -2   15.20    1.33
   0  16   2   14.48    0.93
  -2   0  16   14.39    1.19
  -2   0  16   15.49    1.24
  -2   0 -16   15.51    1.15
   0  16  -4   47.68    2.88
   0 -16   4   51.19    2.87
  16  -4   0   50.58    2.77
  -4   0 -16   48.54    2.69
  -4   0  16   47.06    2.71
  16   4   0   47.67    2.82
   0  16   4   46.58    2.77
   4   0  16   52.13    2.97
   4   0  16   47.27    2.72
   0  16   4   50.42    2.49
   0  16  -6    0.83    0.60
 -16   6   0    0.31    0.37
  -6   0 -16    0.78    0.47
   0 -16   6   -0.04    0.46
  16   6   0    0.53    0.53
   0  16   6    0.99    0.57
   6   0  16   -0.09    0.55
   6   0  16   -0.75    0.35
  16  -6   0    0.29    0.41
   0  16   6    0.06    0.31
  -8   0 -16   17.81    1.35
   8   0  16   15.28    1.42
   0  16  -8   15.59    1.66
  16   8   0   12.68    1.46
   0  16   8   16.42    1.15
   8   0  16   17.00    1.58
   0 -16   8   16.16    1.50
 -16   8   0   16.63    1.25
 -16   8   0   15.08    1.35
  16  -8   0   15.39    1.28
   0  16 -10   10.53    1.40
  16  10   0   10.50    1.39
  10   0  16   10.69    1.15
  10   0  16   11.57    1.46
 -16  10   0   11.36    1.30
   0 -16  10    8.28    1.27
 -10   0 -16    8.96    1.14
 -16  10   0   11.82    1.17
   0  16  10   10.08    1.02
 -12   0 -16    1.17    0.72
   0 -16  12    0.42    0.93
 -16  12   0    1.12    0.66
   0  16  12    1.22    0.68
  12   0  16    0.57    0.73
 -16  12   0    1.65    0.77
  12   0  16    2.38    1.04
   0  16 -12    1.41    1.00
  12   0 -16    1.62    0.59
  16   1  -1   11.89    1.21
   1  -1  16   11.00    1.23
  16  -1   1   11.61    1.14
  -1   1  16   11.39    1.13
   1  -1  16    9.94    1.06
  -1   1  16   13.16    1.17
   1 -16   1   12.07    1.09
  -1  16   1    9.81    0.79
   1  16  -1   10.91    1.20
  -1  16   1    9.71    1.15
  -1  -1  16   11.76    1.25
  -1  -1  16   12.02    1.02
   1   1  16   11.41    1.24
  16  -1  -1   10.77    1.16
  -1  16  -1   12.21    1.25
   1  16   1   12.52    1.27
  16   1   1   10.90    1.15
   1   1  16   10.16    1.08
  -1  16   3   21.64    1.55
   3  -1  16   19.86    1.42
  16  -3   1   21.88    1.46
   1 -16   3   20.81    1.53
  -3   1  16   21.99    1.49
  -3  -1 -16   19.44    1.38
  -1  16   3   18.59    1.20
   3  -1  16   17.24    1.57
   1  16  -3   18.41    1.55
  16   3  -1   19.58    1.55
  -1 -16   3   19.34    1.51
  -1  16  -3   20.63    1.57
  16   3   1   20.25    1.49
  16  -3  -1   20.76    1.49
  -3   1 -16   19.42    1.37
   3   1  16   21.37    1.46
  -3  -1  16   19.25    1.39
   1  16   3   20.56    1.15
  -3  -1  16   19.31    1.47
   3   1  16   19.06    1.58
   1  16   3   18.44    1.47
  -1  16   5   17.54    1.39
  -5  -1 -16   13.41    1.20
   5  -1  16   14.89    1.46
   1 -16   5   16.25    1.40
  -1  16   5   17.34    1.12
   5  -1  16   16.91    1.30
  16  -5   1   17.13    1.27
  -5   1  16   15.55    1.44
  16   5  -1   16.51    1.42
   1  16  -5   13.34    1.48
   5   1  16   15.04    1.27
   5   1  16   15.73    1.48
  16   5   1   14.62    1.34
  -1 -16   5   17.11    1.42
  16  -5  -1   17.43    1.34
   1  16   5   15.38    1.01
   1  16   5   14.56    1.33
  -5   1 -16   16.62    1.26
  -1  16  -5   17.17    1.46
  -1  16   7    9.43    0.90
   1  16  -7   10.12    1.30
  16   7  -1   12.11    1.33
  16  -7   1    9.97    1.02
   7  -1  16    7.83    1.01
  -7  -1 -16    9.12    1.07
 -16   7   1    9.26    0.97
  -1  16   7    8.78    1.10
   7  -1  16   10.18    1.30
   1 -16   7    8.91    1.21
  -7   1 -16    8.49    1.02
   7   1  16    9.24    1.07
  -1  16  -7    9.36    1.24
   7   1  16   11.27    1.36
   1  16   7    9.14    0.79
 -16   7  -1   10.18    1.03
 -16   7  -1   10.43    1.07
  -1 -16   7    9.20    1.19
  16  -7  -1    9.99    1.13
  16   7   1   10.63    1.23
   9  -1  16   15.04    1.23
 -16   9   1   12.72    1.35
   1  16  -9   11.42    1.46
  16   9  -1   12.26    1.46
   9  -1  16   15.19    1.63
  -9  -1 -16   13.13    1.31
   1 -16   9   13.59    1.53
  -1  16   9   14.02    1.11
 -16   9   1   13.74    1.14
  -1 -16   9   12.18    1.45
  16   9   1   12.62    1.45
  -1  16  -9   10.56    1.41
  -9   1 -16   13.90    1.33
 -16   9  -1   12.61    1.11
   1  16   9   13.74    1.04
 -16   9  -1   12.52    1.27
   9   1  16   12.88    1.27
  16  -9  -1   11.64    1.27
   9   1  16   14.04    1.60
   1 -16  11    4.25    1.16
 -16  11   1    4.44    1.02
   1  16 -11    5.98    1.23
  -1  16  11    5.34    0.79
 -16  11   1    5.22    0.85
 -11  -1 -16    4.10    0.89
  11  -1  16    4.84    1.11
  11  -1  16    6.50    0.95
  16  11  -1    5.15    1.21
 -11   1 -16    4.09    0.91
  -1  16 -11    4.77    1.17
 -16  11  -1    5.34    0.94
   1  16  11    4.63    0.73
  -1 -16  11    3.71    1.03
  11  -1 -16    5.75    0.86
  11   1  16    7.33    1.28
  11   1  16    3.63    0.79
 -16  11  -1    4.86    0.82
  16   0  -2   46.98    2.81
   0   2  16   49.84    2.74
   0  -2  16   49.24    2.67
  -2  16   0   49.34    2.47
   0  -2  16   47.22    2.83
  16   0   2   47.95    2.70
   0   2  16   53.66    2.85
   2 -16   0   47.78    2.70
   2  16   0   46.07    2.78
  -2  16   0   47.33    2.78
   2  -2  16   15.27    1.49
  16   2  -2   18.66    1.51
   2  16  -2   18.95    1.51
   2 -16   2   19.58    1.44
  -2   2  16   18.75    1.42
  -2   2  16   21.45    1.46
  -2  16   2   18.66    1.47
  16  -2   2   19.75    1.36
  -2  16   2   17.83    1.17
   2   2  16   20.03    1.55
  16   2   2   20.07    1.42
  -2  -2  16   19.74    1.54
  -2  16  -2   18.78    1.14
  -2   2 -16   16.42    1.25
   2  16   2   18.19    1.44
  16  -2  -2   18.98    1.49
   2   2  16   18.04    1.39
  -2  -2  16   18.07    1.33
  -2  16  -2   17.52    1.46
  -2  16   4   14.99    1.05
   2  16  -4   14.50    1.49
  -4  -2 -16   11.91    1.20
   2 -16   4   14.49    1.28
   4  -2  16   15.08    1.45
  -4   2  16   15.08    1.24
  -2  16   4   14.73    1.29
  16  -4   2   13.71    1.16
  16   4  -2   15.35    1.37
  -4   2 -16   16.24    1.18
  -2  16  -4   11.35    1.31
  -2 -16   4   14.38    1.29
   4   2  16   14.71    1.23
  16  -4  -2   14.13    1.28
   2  16   4   13.36    1.22
   4   2  16   14.88    1.40
  16   4   2   12.89    1.32
   2  16  -6   55.73    3.38
   6  -2  16   61.50    3.45
   2 -16   6   61.05    3.36
  16   6  -2   57.06    3.35
  -2  16   6   55.21    3.25
  -6   2  16   58.76    3.21
  -6  -2 -16   56.69    3.14
  -2  16   6   57.12    2.99
  -6   2 -16   57.01    3.13
 -16   6  -2   62.38    3.11
  16  -6  -2   56.11    3.23
   2  16   6   55.26    2.84
  16   6   2   59.29    3.27
   6   2  16   60.38    3.18
  -2 -16   6   57.15    3.29
   6   2  16   62.35    3.48
  -2  16  -6   58.26    3.33
  16   8  -2    0.80    0.64
  -2  16   8    1.08    0.59
  -8  -2 -16   -0.73    0.42
   8  -2  16    0.08    0.58
  -2  16   8    0.29    0.37
   2  16  -8    0.65    0.64
 -16   8   2    0.14    0.40
   2 -16   8    0.81    0.62
  -2  16  -8   -0.13    0.50
  16  -8  -2    0.35    0.48
   8   2  16    0.02    0.44
   8   2  16    0.37    0.60
 -16   8  -2    0.46    0.43
   2  16   8    0.03    0.30
   8  -2 -16    0.38    0.44
  -2 -16   8    0.04    0.53
  16   8   2   -0.27    0.60
  -8   2 -16   -0.61    0.41
  10  -2  16   96.28    4.82
 -16  10   2   87.37    4.36
  -2  16  10   84.88    4.31
 -10  -2 -16   86.73    4.44
   2  16 -10   75.96    4.64
  16  10  -2   85.41    4.72
 -16  10   2   85.94    4.50
   2 -16  10   79.20    4.68
  -2  16 -10   81.55    4.62
  -2 -16  10   86.94    4.68
   2  16  10   84.07    4.20
  10   2  16   93.40    4.84
 -10   2 -16   86.77    4.46
 -16  10  -2   82.05    4.33
  -2  16  12    1.88    0.77
  12  -2  16    1.19    0.72
   2 -16  12    1.97    1.19
   2  16 -12    0.21    1.00
  12  -2  16    3.36    1.06
 -16  12   2    0.20    0.81
 -12  -2 -16    0.36    0.74
 -16  12   2    0.77    0.67
  -2 -16  12    1.42    1.06
  12   2  16    1.75    0.99
  12   2  16    2.10    0.66
 -16  12  -2    0.85    0.70
   2  16  12    1.70    0.61
  12  -2 -16    0.82    0.56
  -2  16 -12    1.71    0.94
 -12   2 -16    1.15    0.75
  16 -12  -2    0.88    0.75
 -16  12  -2    0.75    0.67
  -1   3  16   22.99    1.61
  -3  16   1   20.91    1.61
   3 -16   1   23.39    1.57
   3  16  -1   20.39    1.64
  -1   3  16   22.10    1.59
   1  -3  16   23.85    1.77
  16  -1   3   23.72    1.51
   1   3 -16   21.36    1.49
  16   1  -3   20.31    1.67
  -3  16   1   23.34    1.38
  16  -1  -3   22.58    1.69
  -3  16  -1   22.14    1.64
   3  16   1   20.30    1.65
  -1  -3  16   21.26    1.68
  -1  -3  16   21.55    1.48
   1   3  16   22.79    1.61
  -3  16  -1   23.80    1.36
  16   1   3   25.19    1.58
   3 -16  -1   22.82    1.53
   3  16  -3   11.63    1.32
  -3  16   3   10.97    0.89
  -3  16   3   11.95    1.25
  -3   3  16   12.87    1.24
  16   3  -3   10.89    1.28
   3 -16   3   11.78    1.12
   3  -3  16   11.03    1.34
  16   3   3   13.17    1.17
  -3   3 -16   12.78    1.05
  -3  16  -3   11.66    0.87
   3  16   3    9.97    1.16
   3   3  16   11.77    1.32
  -3  -3  16   12.77    1.32
  16  -3  -3   11.32    1.27
   3   3  16    9.98    1.13
  -3  16  -3   13.17    1.31
  -5  -3 -16    9.66    1.08
  -5   3  16   11.60    1.24
   5  -3  16   12.85    1.44
  16   5  -3   10.82    1.32
   3 -16   5   10.12    1.20
  -3  16   5   12.44    1.32
   3  16  -5    9.20    1.27
  -3  16   5   10.67    0.93
 -16   5  -3   11.66    1.11
  -5   3 -16   10.41    1.09
  16  -5  -3   11.38    1.26
   5   3  16   10.13    1.30
  16   5   3    9.40    1.12
  -3  16  -5   11.24    1.27
  -3 -16   5   10.28    1.21
   5   3  16   10.25    1.13
  -3  16  -5   10.45    0.84
   3 -16   7    9.83    1.26
   3  16  -7   10.65    1.35
  -3  16   7    8.94    0.93
  -3  16   7    8.77    1.17
  16   7  -3    9.23    1.29
  -7   3  16    8.13    1.06
  -7  -3 -16    8.67    1.03
   7  -3  16    8.96    1.25
  -7   3 -16    8.90    1.06
 -16   7  -3   10.60    1.09
  16   7   3    9.94    1.16
   7  -3 -16    8.42    1.28
   7   3  16    9.03    1.05
  16  -7  -3    7.11    1.05
  -3  16  -7    9.52    1.19
  -3 -16   7   10.37    1.23
   7   3  16    9.25    1.30
   3  16  -9   14.64    1.60
  16   9  -3   14.58    1.65
  -9  -3 -16   12.76    1.27
   3 -16   9   12.50    1.55
 -16   9   3   13.82    1.14
  -3  16   9   12.27    1.39
  -3  16   9   10.65    1.11
   9  -3  16   14.00    1.55
   9   3  16   13.38    1.58
   9  -3 -16   15.21    1.18
  -3  16  -9   14.20    1.51
 -16   9  -3   13.40    1.26
   9   3  16   11.11    1.22
  -3 -16   9   11.58    1.39
  16  -9  -3   11.21    1.35
  -9   3 -16   12.19    1.29
   3 -16  11    6.42    1.36
  -3  16  11    6.21    0.93
   3  16 -11    7.28    1.38
  11  -3  16    8.34    1.35
 -16  11   3    7.44    0.99
  16  11  -3    5.38    1.38
 -16  11   3    6.28    1.14
 -11  -3 -16    4.61    0.96
  -3 -16  11    7.10    1.25
  11   3  16    8.64    1.43
  -3  16 -11    5.06    1.17
 -16  11  -3    6.30    0.95
 -11   3 -16    6.35    1.07
   3  16  11    6.66    1.02
  16 -11  -3    4.39    0.97
  11  -3 -16    5.47    0.87
  11   3  16    6.17    0.93
   4 -16   0   60.49    3.31
   0   4  16   67.49    3.47
   0  -4  16   68.41    3.60
  -4  16   0   63.90    3.19
  16   0  -4   65.84    3.58
   4  16   0   59.66    3.48
   0   4 -16   61.99    3.29
  -4  16   0   60.12    3.43
  16   0   4   63.65    3.29
  -4  16   2    2.10    0.47
  16   2  -4    3.22    0.82
  -2   4  16    4.09    0.74
   2  -4  16    2.76    0.81
  -4  16   2    3.35    0.73
   4  16  -2    2.69    0.74
   4 -16   2    3.12    0.67
   2   4 -16    2.84    0.69
  16   2   4    1.44    0.50
   4 -16  -2    2.55    0.52
  -4  16  -2    5.05    0.58
  -2  -4  16    2.72    0.75
   4  16   2    3.02    0.70
  -4  16  -2    3.44    0.76
   2   4  16    2.83    0.66
   2   4  16    1.89    0.71
  -2   4 -16    2.14    0.50
  16  -2  -4    2.64    0.74
  -4  16   4   34.22    2.25
   4 -16   4   38.06    2.27
   4  -4  16   40.05    2.49
   4  16  -4   31.72    2.31
   4   4 -16   38.23    2.24
  -4   4  16   36.79    2.26
  16   4  -4   32.34    2.36
  -4  16   4   35.52    2.01
   4   4  16   31.25    2.14
  16   4   4   35.74    2.16
   4   4  16   40.75    2.48
  -4 -16   4   38.00    2.29
  16  -4  -4   37.85    2.39
  -4   4 -16   32.60    2.04
  -4  -4  16   35.33    2.23
  -4  16  -4   33.02    2.24
 -16   4  -4   34.92    2.07
   4 -16   6    2.26    0.73
  -6   4  16    2.49    0.68
   6  -4  16    3.50    0.92
   4  16  -6    3.02    0.87
  -4  16   6    2.75    0.76
  -6  -4 -16    2.52    0.63
  16   6  -4    2.72    0.85
  -4  16   6    2.89    0.56
 -16   6  -4    1.70    0.52
  -6   4 -16    2.26    0.58
  -4  16  -6    2.82    0.70
  16   6   4    1.79    0.62
   6  -4 -16    1.60    0.62
   6   4  16    1.93    0.59
   6   4  16    2.14    0.82
  -4 -16   6    2.26    0.67
  16  -6  -4    2.48    0.72
  -4  16  -6    2.27    0.48
  -8  -4 -16    1.02    0.54
  -4  16   8    2.61    0.77
   8  -4  16    0.38    0.66
   4 -16   8    0.50    0.61
  -8   4  16    0.91    0.71
   4  16  -8    1.73    0.78
 -16   8   4    0.79    0.46
  -4  16   8    1.59    0.51
  16   8  -4    0.76    0.72
  -4 -16   8    0.76    0.59
  16  -8  -4    0.76    0.66
  -8   4 -16    0.23    0.48
 -16   8  -4    1.76    0.55
   8  -4 -16    1.04    0.53
   8   4  16    1.84    0.76
   8   4  16    1.66    0.58
  -4  16  -8    0.78    0.61
  -4  16  10   16.79    1.39
  16  10  -4   20.33    2.08
  10  -4  16   21.63    1.80
 -16  10   4   18.97    1.41
   4 -16  10   14.43    1.75
   4  16 -10   16.55    1.89
 -10  -4 -16   19.28    1.49
  10   4  16   22.61    1.96
  16 -10  -4   19.21    1.84
  -4 -16  10   15.30    1.69
 -10   4 -16   17.51    1.51
 -16  10  -4   18.24    1.43
  10   4  16   20.18    1.48
  -4  16 -10   19.54    1.73
  10  -4 -16   16.79    1.42
  -1   5  16   15.01    1.24
  -5  16   1   14.90    1.10
   1  -5  16   15.72    1.49
   1   5 -16   15.44    1.22
  -5  16   1   12.84    1.33
   5 -16   1   12.50    1.12
  16   1  -5   16.66    1.66
   5  16  -1   13.67    1.45
   5 -16  -1   12.82    1.08
  16  -1  -5   15.84    1.37
  -5  16  -1   13.96    1.03
  -1  -5  16   13.61    1.49
   1   5  16   13.33    1.46
  -5  16  -1   14.55    1.30
   5  16   1   14.46    1.44
  -1   5 -16   15.50    1.04
   1   5  16   13.91    1.36
   5  16  -3   11.29    1.38
   3   5 -16   13.54    1.29
  -5  16   3   11.37    0.97
   3  -5  16   12.95    1.47
  16   3  -5   11.45    1.38
   5 -16   3   12.46    1.14
  -3   5  16    9.62    1.18
  -5  16   3   13.33    1.34
  -3  -5  16   10.41    1.32
 -16   3  -5   12.69    1.28
  16   3   5   11.80    1.03
  -5  16  -3   10.55    1.23
   3   5  16   11.14    1.35
  -3   5 -16   10.47    1.02
   3   5  16   13.52    1.29
  -5  16  -3   11.68    0.95
  16  -3  -5   12.23    1.41
  16   5  -5   15.43    1.67
   5  -5  16   16.05    1.65
   5  16  -5   11.65    1.45
  -5   5  16   13.13    1.39
  -5  16   5   13.83    1.44
  -5  16   5   15.27    1.13
   5 -16   5   15.08    1.34
   5   5 -16   12.24    1.35
  16  -5  -5   13.91    1.55
  -5  16  -5   15.51    1.37
  -5  16  -5   13.62    1.05
  -5   5 -16   13.90    1.15
  16   5   5   13.26    1.22
  -5 -16   5   14.06    1.30
   5   5  16   17.09    1.36
   5   5  16   15.46    1.67
 -16   5  -5   16.21    1.20
  -7   5  16   12.41    1.40
  -5  16   7   11.82    1.44
   5  16  -7   12.99    1.53
   7  -5  16   12.41    1.51
  16   7  -5   11.58    1.53
   5 -16   7   13.92    1.54
  -7  -5 -16   12.75    1.25
  -5  16   7   13.52    1.09
  -5  16  -7   11.82    1.00
   7   5  16   11.80    1.52
  -7   5 -16   11.23    1.16
   7  -5 -16   13.03    1.15
  -5 -16   7    9.34    1.26
  -5  16  -7   12.87    1.37
   7   5  16   14.47    1.34
  16  -7  -5   11.30    1.38
 -16   7  -5   13.31    1.23
   9  -5  16    4.01    0.97
 -16   9   5    4.88    0.84
  -5  16   9    5.77    1.14
   5  16  -9    4.17    1.05
  -9  -5 -16    4.32    0.83
   5 -16   9    3.57    1.00
  16   9  -5    4.08    1.12
  -5  16   9    4.28    0.77
  -5  16  -9    6.23    1.03
  16  -9  -5    3.35    0.96
   9  -5 -16    3.57    0.74
   9   5  16    5.40    0.84
  -5 -16   9    6.93    1.05
 -16   9  -5    3.52    0.74
   9   5  16    3.88    1.03
  -9   5 -16    5.59    0.87
  -5  16  11    5.91    1.07
  11  -5  16    6.25    1.22
  -5  16  11    7.42    1.21
 -16  11   5    4.97    0.92
   5  16 -11    7.01    1.40
 -11  -5 -16    8.08    1.10
   5 -16  11    6.88    1.48
  16  11  -5    5.07    1.46
  11   5  16    6.58    0.97
 -11   5 -16    7.66    1.17
  11  -5 -16    7.56    1.07
  16 -11  -5    4.54    1.08
 -16  11  -5    5.24    0.96
  -5 -16  11    6.40    1.17
  -5  16 -11    7.03    1.21
  -6  16   0   58.37    3.08
   0   6  16   63.16    3.37
   0   6 -16   62.80    3.23
  16   0  -6   63.06    3.58
   6  16   0   58.56    3.40
  -6  16   0   55.35    3.27
   0  -6  16   56.81    3.43
  -6  16   2    1.50    0.47
   2  -6  16    1.32    0.79
  16   2  -6    2.66    0.74
   2   6 -16    1.24    0.60
  -6  16   2    1.99    0.66
   6  16  -2    1.19    0.64
   6 -16   2    2.43    0.62
  -2   6  16    1.89    0.68
  -6  16  -2    1.77    0.46
   2   6  16    2.54    0.70
  -2   6 -16    2.20    0.49
  -2  -6  16    0.96    0.70
  16  -2  -6    2.59    0.79
  -6  16  -2    1.48    0.58
   2   6  16    2.05    0.77
  -6  16   4   48.45    2.67
  -4   6  16   45.44    2.85
   4   6 -16   51.00    2.87
  16   4  -6   46.26    3.07
  -6  16   4   50.10    2.92
   6 -16   4   51.42    2.89
   6  16  -4   46.85    2.99
   4  -6  16   51.95    3.11
  -6  16  -4   47.70    2.59
  16  -4  -6   47.91    3.04
  -6  16  -4   51.39    2.91
 -16   4  -6   48.35    2.72
  -4  -6  16   47.36    2.95
   4   6  16   50.98    2.87
  -4   6 -16   46.50    2.63
   4   6  16   56.40    3.22
  -6  16   6   20.06    1.64
  -6  16   6   17.83    1.33
   6 -16   6   17.78    1.60
   6  -6  16   15.22    1.71
  -6   6  16   20.38    1.60
  16   6  -6   12.71    1.64
   6  16  -6   15.56    1.75
   6   6 -16   21.06    1.61
   6  -6 -16   18.90    1.40
   6   6  16   21.50    1.55
  16  -6  -6   18.47    1.67
  -6   6 -16   17.66    1.39
   6   6  16   19.38    1.77
 -16   6  -6   18.94    1.39
  -6 -16   6   17.15    1.47
  -6  16  -6   16.13    1.24
  -6  16  -6   20.76    1.57
  16   8  -6    5.64    1.22
   8  -6  16    7.01    1.17
   6  16  -8    4.49    1.08
  -6  16   8    6.73    1.21
  -8  -6 -16    4.61    0.80
  -6  16   8    4.65    0.79
   6 -16   8    4.38    1.07
  -8   6  16    6.94    1.04
  -8   6 -16    5.92    0.88
   8  -6 -16    6.53    0.91
  16  -8  -6    5.72    1.06
  -6  16  -8    3.52    0.85
   8   6  16    6.17    0.93
  -6 -16   8    6.03    1.00
  -6  16  -8    6.75    0.83
 -16   8  -6    5.91    0.85
  -6  16  10   46.39    2.65
   6 -16  10   38.52    2.99
   6  16 -10   44.48    3.03
  10  -6  16   42.44    2.95
  16  10  -6   48.11    3.30
 -10  -6 -16   41.84    2.59
 -16  10   6   44.53    2.59
  -6  16 -10   41.33    2.44
  -6  16 -10   48.16    2.85
 -16  10  -6   43.23    2.62
 -10   6 -16   44.61    2.75
  -6 -16  10   41.46    2.78
  10   6  16   47.88    2.61
   7  16  -1   14.28    1.51
   1  -7  16   13.94    1.56
  -7  16   1   12.29    1.05
  -7  16   1   12.96    1.36
   1   7 -16   15.13    1.32
  -1   7  16   13.06    1.43
  16   1  -7   12.34    1.56
  -1   7 -16   14.81    1.20
  -1  -7  16   13.48    1.55
  -7  16  -1   12.72    1.33
  16  -1  -7   12.42    1.56
  -7  16  -1   13.49    1.11
   1   7  16   13.36    1.41
  -3   7  16    8.49    1.15
  -7  16   3    8.03    1.10
  -7  16   3   10.01    1.00
   3   7 -16    8.88    1.15
   7 -16   3    7.87    1.06
   7  16  -3    8.47    1.21
   3  -7  16    7.51    1.24
  16   3  -7   10.19    1.40
  -3  -7  16    6.68    1.12
 -16   3  -7   11.02    1.12
   3   7  16   10.14    1.19
  -7  16  -3    8.80    1.13
  -3   7 -16    8.99    0.87
  16  -3  -7    7.48    1.20
  -7  16  -3    9.74    0.95
   7  16  -5   14.84    1.63
  -5   7  16   13.91    1.52
  -7  16   5   14.83    1.20
   7 -16   5   12.90    1.44
  -7  16   5   16.23    1.60
   5  -7  16   13.92    1.63
   5   7 -16   17.96    1.47
  16   5  -7   17.52    1.90
  -5   7 -16   14.58    1.21
  -7  16  -5   17.26    1.44
  -7 -16   5   14.41    1.34
  16  -5  -7   16.51    1.71
  -5  -7  16   14.56    1.51
 -16   5  -7   14.54    1.23
   5   7  16   18.10    1.42
  -7  16  -5   14.52    1.15
  -7  16   7   10.94    1.11
   7  -7  16    9.41    1.35
   7   7 -16    8.49    1.22
  16   7  -7    7.20    1.31
  -7  16   7    9.19    1.33
   7 -16   7    7.40    1.20
  -7   7  16   10.84    1.29
   7  16  -7    7.39    1.24
  -7   7 -16    8.23    1.00
   7  -7 -16    8.27    1.02
  -7  16  -7   11.02    1.23
  -7  16  -7    8.78    0.92
 -16   7  -7    8.75    1.03
  16  -7  -7    7.84    1.21
   7   7  16    9.87    1.17
  -7 -16   7    8.96    1.15
   7  16  -9    6.91    1.29
   9  -7  16    6.10    1.22
  16   9  -7    5.66    1.40
  -7  16   9    8.70    1.08
   7 -16   9    2.93    1.00
  -7  16   9    7.26    1.35
  -9   7  16    7.89    1.18
   9  -7 -16    6.91    0.98
  -7  16  -9    6.49    0.86
  -9   7 -16    7.35    1.03
  -7 -16   9    6.41    1.09
   9   7  16    6.98    0.96
 -16   9  -7    6.35    1.00
  16  -9  -7    4.44    1.19
  -7  16  -9    6.28    1.08
  -8  16   0   17.61    1.28
   0   8  16   16.79    1.64
   0  -8  16   16.10    1.75
  -8  16   0   16.12    1.43
   0   8 -16   18.36    1.43
  16   0  -8   16.88    1.81
  16   2  -8    2.58    0.91
   2  -8  16    1.08    0.79
  -8  16   2    1.66    0.52
   8  16  -2    0.28    0.63
  -8  16   2    1.50    0.64
  -2   8  16    3.05    0.79
   2   8 -16    1.76    0.67
  16  -2  -8    0.87    0.70
  -2   8 -16    1.28    0.43
  -8  16  -2    1.15    0.50
  -8  16  -2    2.05    0.66
   2   8  16    1.62    0.73
  -2  -8  16    0.93    0.74
 -16   2  -8    2.52    0.67
   4   8 -16    5.86    0.98
   8 -16   4    5.39    1.30
   8  16  -4    4.68    1.01
  -4   8  16    6.79    1.07
   4  -8  16    5.28    1.20
  -8  16   4    7.88    1.10
  16   4  -8    3.96    1.06
  -8  16   4    5.35    0.79
  -4  -8  16    4.45    1.03
  -8  16  -4    7.08    1.02
 -16   4  -8    3.35    0.75
  16  -4  -8    5.47    1.11
  -4   8 -16    6.68    0.80
   4   8  16    4.31    0.90
  -8  16  -4    7.13    0.84
   8  16  -6   13.44    1.66
  -8  16   6   24.15    1.84
   6   8 -16   21.90    1.71
  -6   8  16   21.21    1.68
   6  -8  16   21.47    1.97
   8 -16   6   17.37    1.64
  16   6  -8   18.55    2.06
  -8  16   6   19.66    1.45
  -8  16  -6   20.67    1.43
 -16   6  -8   19.10    1.49
  -8 -16   6   20.55    1.63
   6   8  16   22.70    1.69
  -6   8 -16   19.24    1.42
  16  -6  -8   17.20    1.84
  -8  16  -6   21.16    1.63
   8   8 -16   -0.65    0.80
  16   8  -8    0.94    1.00
   8 -16   8    1.27    0.86
   8  16  -8    0.67    0.83
   8  -8  16    1.74    0.92
  -8   8  16    0.78    0.71
  -8  16   8    1.77    0.89
  -8  16   8    0.82    0.64
 -16   8  -8   -0.02    0.59
   8  -8 -16    0.23    0.60
  -8   8 -16    1.27    0.65
  -8  16  -8    0.70    0.66
  -8 -16   8    0.78    0.65
   8   8  16    0.44    0.57
  16  -8  -8   -0.12    0.81
  -8  16  -8    1.63    0.58
  -9  16   1    9.49    1.19
  16  -1   9   11.79    1.28
  16   1  -9    8.21    1.34
  -1   9  16   10.32    1.31
   1   9 -16   13.76    1.38
   1  -9  16   10.44    1.42
  -9  16   1   11.37    1.10
 -16   1  -9   13.21    1.93
  -9  16  -1   11.44    1.29
  -9  16  -1   10.66    1.06
  -1   9 -16   11.90    1.31
  16  -1  -9    9.09    1.34
  -1  -9  16    8.10    1.30
   1   9  16    9.79    1.28
   3   9 -16   11.73    1.34
   9  16  -3    9.65    1.34
  -3   9  16   10.54    1.33
  16   3  -9   13.47    1.66
  -9  16   3   11.14    1.13
   3  -9  16   11.02    1.47
  -9  16   3   11.85    1.33
 -16   3  -9   10.54    1.17
  -9  16  -3   12.36    1.04
  16  -3  -9    9.70    1.40
  -3  -9  16    8.64    1.33
   3   9  16   10.38    1.26
  -9  16  -3    9.17    1.19
  -3   9 -16   11.98    0.97
  -9  16   5    7.29    1.10
   9  16  -5    5.05    1.05
  -5   9  16    6.03    1.04
  -9  16   5    7.55    0.95
   5   9 -16    5.38    1.01
   5  -9  16    7.78    1.31
  16   5  -9    5.73    1.27
  -9 -16   5    8.06    1.07
  -9  16  -5    7.53    0.90
  16  -5  -9    7.77    1.25
  -5  -9  16    4.32    1.10
   5   9  16    7.62    1.07
 -16   5  -9    5.73    0.95
  -9  16  -5    6.26    0.99
  -5   9 -16    5.22    0.76
   7  -9  16   12.31    1.63
   9  16  -7   12.66    1.55
  16   7  -9   11.29    1.70
  -9  16   7   10.93    1.52
   9 -16   7   11.82    1.68
  -9  16   7   11.84    1.32
  -7   9  16   12.21    1.47
   7   9 -16   12.51    1.53
  -9 -16   7   10.45    1.26
  -9  16  -7   10.68    1.11
   7   9  16   13.36    1.34
  -9  16  -7   12.23    1.35
 -16   7  -9   12.05    1.36
  16  -7  -9   11.61    1.59
  -7   9 -16   12.44    1.20
   0  10  16  102.97    5.39
   0  10 -16  105.85    5.33
 -10  16   0  104.23    5.13
   0 -10  16   99.55    5.53
  16   0 -10  102.42    5.55
 -10  16   0  103.59    5.30
   2  10 -16    1.18    0.69
  16   2 -10    0.50    0.74
   2 -10  16    0.09    0.77
  16  -2  10    0.94    0.62
 -10  16   2    0.55    0.57
[truncated: 50,684 more chars]
