# Supplementary material for: Single crystals of SnTe3O8 in the millimetre range grown by chemical vapor transport reactions
Source: Acta Crystallogr E Crystallogr Commun. 2021 Nov 12;77(Pt 12):1276–9. doi: 10.1107/S2056989021011828 (PMC8647729; doi:10.1107/S2056989021011828)
Supplement: Supplementary file 2 [file e-77-01276-Isup2.hkl]

data_I                                                                          
_shelx_title ' sadasbs in Ia-3'                                                 
_shelx_refln_list_code          4                                               
_shelx_F_calc_maximum     1193.79                                               
_exptl_crystal_F_000      2160.00                                               
_reflns_d_resolution_high  0.5510                                               
                                                                                
loop_                                                                           
 _space_group_symop_operation_xyz                                               
 'x, y, z'                                                                      
 '-x+1/2, -y, z+1/2'                                                            
 '-x, y+1/2, -z+1/2'                                                            
 'x+1/2, -y+1/2, -z'                                                            
 'z, x, y'                                                                      
 'z+1/2, -x+1/2, -y'                                                            
 '-z+1/2, -x, y+1/2'                                                            
 '-z, x+1/2, -y+1/2'                                                            
 'y, z, x'                                                                      
 '-y, z+1/2, -x+1/2'                                                            
 'y+1/2, -z+1/2, -x'                                                            
 '-y+1/2, -z, x+1/2'                                                            
 'x+1/2, y+1/2, z+1/2'                                                          
 '-x+1, -y+1/2, z+1'                                                            
 '-x+1/2, y+1, -z+1'                                                            
 'x+1, -y+1, -z+1/2'                                                            
 'z+1/2, x+1/2, y+1/2'                                                          
 'z+1, -x+1, -y+1/2'                                                            
 '-z+1, -x+1/2, y+1'                                                            
 '-z+1/2, x+1, -y+1'                                                            
 'y+1/2, z+1/2, x+1/2'                                                          
 '-y+1/2, z+1, -x+1'                                                            
 'y+1, -z+1, -x+1/2'                                                            
 '-y+1, -z+1/2, x+1'                                                            
 '-x, -y, -z'                                                                   
 'x-1/2, y, -z-1/2'                                                             
 'x, -y-1/2, z-1/2'                                                             
 '-x-1/2, y-1/2, z'                                                             
 '-z, -x, -y'                                                                   
 '-z-1/2, x-1/2, y'                                                             
 'z-1/2, x, -y-1/2'                                                             
 'z, -x-1/2, y-1/2'                                                             
 '-y, -z, -x'                                                                   
 'y, -z-1/2, x-1/2'                                                             
 '-y-1/2, z-1/2, x'                                                             
 'y-1/2, z, -x-1/2'                                                             
 '-x+1/2, -y+1/2, -z+1/2'                                                       
 'x, y+1/2, -z'                                                                 
 'x+1/2, -y, z'                                                                 
 '-x, y, z+1/2'                                                                 
 '-z+1/2, -x+1/2, -y+1/2'                                                       
 '-z, x, y+1/2'                                                                 
 'z, x+1/2, -y'                                                                 
 'z+1/2, -x, y'                                                                 
 '-y+1/2, -z+1/2, -x+1/2'                                                       
 'y+1/2, -z, x'                                                                 
 '-y, z, x+1/2'                                                                 
 'y, z+1/2, -x'                                                                 
                                                                                
_cell_length_a    11.1574                                                       
_cell_length_b    11.1574                                                       
_cell_length_c    11.1574                                                       
_cell_angle_alpha  90.000                                                       
_cell_angle_beta   90.000                                                       
_cell_angle_gamma  90.000                                                       
                                                                                
_shelx_F_squared_multiplier     1.000                                           
                                                                                
loop_                                                                           
 _refln_index_h                                                                 
 _refln_index_k                                                                 
 _refln_index_l                                                                 
 _refln_F_squared_calc                                                          
 _refln_F_squared_meas                                                          
 _refln_F_squared_sigma                                                         
 _refln_observed_status                                                         
   0   0   2       5664.74       6346.65       169.65 o                         
   1   1   2      59306.93      61296.80       531.20 o                         
   2   2   2    1425131.25    1335399.88     32765.16 o                         
   2   1   3      64566.75      66988.54       565.81 o                         
   1   2   3      29749.43      30067.98       257.34 o                         
   2   3   3       5893.61       5240.99        68.19 o                         
   0   0   4     838540.44     805257.56     15861.16 o                         
   2   0   4      33838.18      34299.51       590.06 o                         
   1   1   4     100437.34     100339.91       826.31 o                         
   3   1   4      27839.40      26424.36       242.26 o                         
   0   2   4      37217.75      36974.36       437.65 o                         
   2   2   4      20122.54      19628.00       181.21 o                         
   1   3   4      70745.88      71812.70       583.36 o                         
   3   3   4     101061.42     103154.38       844.69 o                         
   0   4   4     856650.19     851774.19      9101.38 o                         
   2   4   4       4583.88       4690.19        68.62 o                         
   4   4   4     343025.03     342949.47      4829.89 o                         
   2   1   5        529.69        418.94        27.14 o                         
   4   1   5      58905.96      58467.94       513.44 o                         
   1   2   5      40221.99      41548.71       356.88 o                         
   3   2   5       7473.38       7336.41        92.21 o                         
   2   3   5      38481.82      39466.16       344.14 o                         
   4   3   5      83257.97      83684.46       696.76 o                         
   1   4   5      74519.78      76642.06       598.68 o                         
   3   4   5      49701.31      49399.26       428.72 o                         
   2   5   5      32549.14      32707.18       291.45 o                         
   4   5   5      39885.78      39648.01       370.63 o                         
   0   0   6      81320.39      84326.57      1370.57 o                         
   2   0   6      47585.43      47965.09       614.25 o                         
   4   0   6     174307.14     171084.61      2068.17 o                         
   1   1   6      70662.16      69250.26       560.32 o                         
   3   1   6      69550.65      70024.02       629.91 o                         
   5   1   6      62728.59      62415.80       553.96 o                         
   0   2   6      81240.38      81396.88       938.79 o                         
   2   2   6     529196.62     531043.75      4287.81 o                         
   4   2   6       7517.73       7797.15       113.65 o                         
   1   3   6      72495.84      73895.70       620.13 o                         
   3   3   6      63893.04      63802.44       543.70 o                         
   5   3   6      65436.59      64873.19       558.55 o                         
   0   4   6      32805.96      32766.69       397.14 o                         
   2   4   6     167498.12     167631.84      1340.84 o                         
   4   4   6      53714.23      53628.89       486.12 o                         
   1   5   6      91352.10      91268.98       738.21 o                         
   3   5   6      52760.86      52635.28       447.00 o                         
   5   5   6      32143.73      32090.83       321.56 o                         
   0   6   6       1635.92       1689.52        74.59 o                         
   2   6   6     106663.48     107819.79       913.41 o                         
   4   6   6       7494.44       7654.14       112.20 o                         
   6   6   6      43741.98      42184.39       809.91 o                         
   2   1   7      12047.07      11917.85       132.51 o                         
   4   1   7      51012.58      50919.92       468.32 o                         
   6   1   7      37832.57      37639.30       367.76 o                         
   1   2   7       8073.42       8020.88       100.42 o                         
   3   2   7      28975.66      28973.23       289.88 o                         
   5   2   7      21071.15      20949.78       215.23 o                         
   2   3   7      40435.86      40610.08       371.53 o                         
   4   3   7      45051.02      44887.79       416.16 o                         
   6   3   7      56295.33      55261.58       508.40 o                         
   1   4   7      78320.52      79024.48       634.30 o                         
   3   4   7      21387.40      21944.69       225.27 o                         
   5   4   7      24562.24      24611.53       257.03 o                         
   2   5   7       9426.20       9334.06       115.58 o                         
   4   5   7      24129.01      24114.01       248.47 o                         
   6   5   7      41850.44      41228.13       417.76 o                         
   1   6   7      42281.55      42465.86       386.85 o                         
   3   6   7      47410.66      47061.67       433.44 o                         
   5   6   7      26650.45      25932.31       292.83 o                         
   2   7   7       3706.78       3806.11        88.50 o                         
   4   7   7      35711.25      35195.76       367.69 o                         
   6   7   7      31493.14      31281.39       347.35 o                         
   0   0   8     294355.09     304468.56      5142.11 o                         
   2   0   8      92791.87      95612.55      1147.89 o                         
   4   0   8     174744.84     179142.14      2036.42 o                         
   6   0   8      27052.43      27377.19       423.44 o                         
   1   1   8      44791.99      45884.76       411.39 o                         
   3   1   8      55509.84      55508.73       500.92 o                         
   5   1   8      17595.70      17384.54       196.14 o                         
   7   1   8      13577.74      12971.60       183.76 o                         
   0   2   8     205660.06     204687.14      2305.90 o                         
   2   2   8     131499.91     130691.99      1134.29 o                         
   4   2   8      67775.82      68173.61       643.89 o                         
   6   2   8     246472.23     244426.73      2169.84 o                         
   1   3   8      24016.89      24077.42       245.50 o                         
   3   3   8      31520.63      31918.14       319.33 o                         
   5   3   8      33082.42      32966.09       327.31 o                         
   7   3   8      33944.04      34074.29       360.48 o                         
   0   4   8     182060.59     184987.34      2169.83 o                         
   2   4   8      48745.07      48631.45       436.89 o                         
   4   4   8      54751.06      55325.77       510.33 o                         
   6   4   8       1624.57       1683.44        71.24 o                         
   1   5   8      32410.08      32668.04       309.45 o                         
   3   5   8      15694.92      15898.23       188.67 o                         
   5   5   8      29144.25      29131.15       303.13 o                         
   7   5   8      26652.59      26425.51       302.17 o                         
   0   6   8     285875.44     285185.56      3566.32 o                         
   2   6   8      18811.41      18637.24       210.99 o                         
   4   6   8     172033.28     173212.73      1480.91 o                         
   6   6   8      86325.16      86567.20       809.99 o                         
   1   7   8      27431.01      26638.53       315.07 o                         
   3   7   8      19934.25      19670.52       238.50 o                         
   5   7   8      23166.98      22642.65       272.40 o                         
   7   7   8      17548.24      17144.38       228.71 o                         
   0   8   8      15665.58      15134.50       302.88 o                         
   2   8   8        397.43        664.02        86.34 o                         
   4   8   8       3463.84       3554.53       113.68 o                         
   6   8   8      35946.23      35121.25       421.40 o                         
   8   8   8      19447.86      19365.32       444.10 o                         
   2   1   9      32491.72      32324.48       317.22 o                         
   4   1   9      27496.12      28002.89       286.75 o                         
   6   1   9      29185.57      29240.28       321.93 o                         
   8   1   9      26640.86      26274.99       321.06 o                         
   1   2   9       1833.48       1924.50        57.27 o                         
   3   2   9      21965.37      21975.55       233.57 o                         
   5   2   9      16816.83      16857.43       205.23 o                         
   7   2   9      11338.79      10987.10       177.10 o                         
   2   3   9      10407.41      10092.20       140.27 o                         
   4   3   9      36011.85      36423.59       364.83 o                         
   6   3   9      31737.65      31735.37       349.56 o                         
   8   3   9      18446.91      18374.17       265.75 o                         
   1   4   9      23661.59      23382.59       248.98 o                         
   3   4   9      25631.18      25768.57       272.05 o                         
   5   4   9      26306.97      26648.48       289.35 o                         
   7   4   9      30155.07      29465.84       338.45 o                         
   2   5   9       4001.66       3810.15        91.13 o                         
   4   5   9      32895.66      32862.40       341.97 o                         
   6   5   9      39629.32      39495.04       431.08 o                         
   8   5   9      19126.60      18611.86       271.38 o                         
   1   6   9      42142.59      41373.31       420.32 o                         
   3   6   9      22554.21      22394.66       249.16 o                         
   5   6   9      31349.92      31516.15       351.75 o                         
   7   6   9      22515.93      22252.13       289.61 o                         
   2   7   9       5281.63       5056.03       129.25 o                         
   4   7   9      20476.83      20047.88       257.28 o                         
   6   7   9      32262.79      31430.40       360.07 o                         
   8   7   9       8606.17       8363.07       190.76 o                         
   1   8   9      17546.35      16567.33       246.10 o                         
   3   8   9      14817.35      14356.82       235.46 o                         
   5   8   9      16633.76      16070.70       250.01 o                         
   7   8   9       7846.51       7775.68       173.25 o                         
   2   9   9       5297.41       5002.70       156.33 o                         
   4   9   9      24503.17      23931.30       328.88 o                         
   6   9   9      18251.54      17808.74       277.46 o                         
   8   9   9       9082.03       9031.82       194.35 o                         
   0   0  10     126680.51     133149.67      2169.65 o                         
   2   0  10     165120.88     171129.69      2094.77 o                         
   4   0  10     248146.62     256646.72      3226.89 o                         
   6   0  10      19259.17      19461.97       343.38 o                         
   8   0  10     288550.78     295184.97      4051.91 o                         
   1   1  10       4514.84       4845.26       100.54 o                         
   3   1  10       7005.35       7299.29       125.97 o                         
   5   1  10       3895.99       3897.38        99.12 o                         
   7   1  10       3154.89       3206.50       106.45 o                         
   9   1  10       6100.10       6032.41       175.02 o                         
   0   2  10     143781.17     147123.03      1692.02 o                         
   2   2  10     102903.93     105611.98       937.18 o                         
   4   2  10      47099.03      48054.31       468.26 o                         
   6   2  10      22575.94      22561.18       285.67 o                         
   8   2  10        212.39        313.96        75.53 o                         
   1   3  10       4939.03       4889.01       114.41 o                         
   3   3  10       7527.90       7224.31       125.68 o                         
   5   3  10       3296.96       3192.12       102.32 o                         
   7   3  10       1369.61       1513.48        83.96 o                         
   9   3  10       4908.74       4462.26       152.24 o                         
   0   4  10      65757.62      64069.22       883.71 o                         
   2   4  10     187696.86     188982.27      1607.26 o                         
   4   4  10     112097.27     112637.20      1007.36 o                         
   6   4  10      72405.15      72002.32       705.21 o                         
   8   4  10     230221.20     233748.20      2302.24 o                         
   1   5  10       4698.92       4832.95       114.47 o                         
   3   5  10       1974.55       2122.92        74.82 o                         
   5   5  10       9395.84       9055.90       156.34 o                         
   7   5  10       3365.62       3124.06       119.95 o                         
   9   5  10        469.61        456.74        88.19 o                         
   0   6  10      17503.44      16758.96       315.41 o                         
   2   6  10      23976.46      23406.94       285.86 o                         
   4   6  10       4590.19       4622.37       116.60 o                         
   6   6  10       1985.56       2184.79        91.13 o                         
   8   6  10      13990.36      13806.51       241.19 o                         
   1   7  10       8851.02       8690.08       171.83 o                         
   3   7  10        941.75        912.76        81.84 o                         
   5   7  10       2257.52       2433.45       110.88 o                         
   7   7  10       6957.41       6823.88       158.85 o                         
   9   7  10        614.77        675.58        91.86 o                         
   0   8  10      12262.84      11769.38       321.49 o                         
   2   8  10     306892.78     301084.34      3074.64 o                         
   4   8  10      18501.55      17670.72       269.04 o                         
   6   8  10     110624.48     111544.35      1170.40 o                         
   8   8  10      61173.04      61953.47       690.41 o                         
   1   9  10       3691.49       3554.02       133.33 o                         
   3   9  10       2780.33       2775.71       128.32 o                         
   5   9  10       2464.67       2244.68       121.06 o                         
   7   9  10       1175.28       1083.65       107.73 o                         
   9   9  10       2375.27       2349.83       139.56 o                         
   0  10  10        132.62        349.98       114.24 o                         
   2  10  10        206.33        410.90        94.77 o                         
   4  10  10       5504.36       5226.63       170.12 o                         
   6  10  10      12640.61      12351.61       247.48 o                         
   8  10  10      39139.80      39276.64       513.18 o                         
  10  10  10      29303.07      27755.95       881.47 o                         
   2   1  11       9181.72       9375.43       151.89 o                         
   4   1  11      22859.00      23268.91       276.73 o                         
   6   1  11      37836.48      37864.13       411.60 o                         
   8   1  11      17040.89      16866.40       270.11 o                         
  10   1  11        346.45        210.45        92.58 o                         
   1   2  11      10520.31      10595.03       155.63 o                         
   3   2  11       7036.75       7161.14       137.58 o                         
   5   2  11       2949.46       2882.49        97.88 o                         
   7   2  11       7319.84       7293.19       165.42 o                         
   9   2  11       4664.64       4667.25       158.62 o                         
   2   3  11       6208.60       6206.88       122.23 o                         
   4   3  11      22452.06      22133.87       271.25 o                         
   6   3  11      25710.12      25847.35       306.02 o                         
   8   3  11      18608.94      18690.54       279.54 o                         
  10   3  11       7771.28       7413.52       216.13 o                         
   1   4  11      20971.25      20579.93       262.02 o                         
   3   4  11      31116.64      30959.14       331.18 o                         
   5   4  11      13494.88      13203.31       199.12 o                         
   7   4  11       8272.02       8260.02       186.11 o                         
   9   4  11      15032.47      15242.15       264.46 o                         
   2   5  11      13540.24      13041.21       233.58 o                         
   4   5  11      29197.29      28548.15       329.69 o                         
   6   5  11      14455.29      14431.63       230.92 o                         
   8   5  11       7458.35       7321.63       192.71 o                         
  10   5  11       2331.41       2423.12       144.00 o                         
   1   6  11      25066.94      23827.15       306.04 o                         
   3   6  11      13453.51      13407.83       226.15 o                         
   5   6  11      21878.11      21222.12       297.69 o                         
   7   6  11      19733.19      19449.97       287.82 o                         
   9   6  11      12378.71      11793.17       251.23 o                         
   2   7  11      11779.87      11492.68       221.63 o                         
   4   7  11      19021.54      18591.83       295.73 o                         
   6   7  11      22609.38      22127.36       335.30 o                         
   8   7  11       8702.96       8789.00       201.63 o                         
  10   7  11       2618.35       2586.00       134.95 o                         
   1   8  11      13821.06      13776.10       270.65 o                         
   3   8  11       9629.59       9278.37       223.52 o                         
   5   8  11      15429.59      15189.94       262.86 o                         
   7   8  11      11175.05      10895.01       236.26 o                         
   9   8  11       5998.50       5949.08       234.44 o                         
   2   9  11       1550.24       1377.35       114.02 o                         
   4   9  11       9458.09       8571.82       215.27 o                         
   6   9  11      17408.88      17515.55       301.42 o                         
   8   9  11      12922.60      12561.68       282.90 o                         
  10   9  11        970.08       1067.35       148.80 o                         
   1  10  11        158.20        113.66        97.61 o                         
   3  10  11       3674.89       3469.40       161.41 o                         
   5  10  11       1792.83       1668.00       124.82 o                         
   7  10  11       1753.31       1694.43       125.40 o                         
   9  10  11       3170.38       3153.05       176.02 o                         
   2  11  11       2544.34       2749.78       145.76 o                         
   4  11  11      12474.57      12530.34       291.36 o                         
   6  11  11      15014.70      14799.87       329.33 o                         
   8  11  11       5452.38       5301.79       192.94 o                         
  10  11  11       1603.21       1340.24       177.47 o                         
   0   0  12     126624.32     131404.72      2525.58 o                         
   2   0  12     102947.23     107616.15      1478.12 o                         
   4   0  12      43922.90      44792.02       663.31 o                         
   6   0  12       7851.31       8391.16       264.34 o                         
   8   0  12        638.49        770.20       137.77 o                         
  10   0  12          7.92        130.40       140.09 o                         
   1   1  12       4568.57       4641.54       118.76 o                         
   3   1  12        321.69        358.26        57.64 o                         
   5   1  12        256.57        343.21        69.19 o                         
   7   1  12        260.04        284.50        80.44 o                         
   9   1  12        723.83        531.08        94.44 o                         
  11   1  12         76.52         86.42       109.23 o                         
   0   2  12     136610.22     141473.14      1909.32 o                         
   2   2  12     106117.20     109697.50      1071.49 o                         
   4   2  12      85386.32      87722.12       844.11 o                         
   6   2  12     186286.22     189063.06      1802.94 o                         
   8   2  12       8114.45       8063.47       186.08 o                         
  10   2  12     222812.91     227540.83      2318.09 o                         
   1   3  12         39.04        -15.56        53.79 o                         
   3   3  12       2159.28       2233.09        93.73 o                         
   5   3  12       4797.50       4700.82       129.38 o                         
   7   3  12        300.59        242.15        76.62 o                         
   9   3  12        852.47        820.72       101.18 o                         
  11   3  12        318.05        384.02       112.66 o                         
   0   4  12      40991.27      40740.05       621.87 o                         
   2   4  12      41632.26      41191.36       463.30 o                         
   4   4  12      20152.01      19869.81       259.33 o                         
   6   4  12       2861.43       2599.40       110.46 o                         
   8   4  12        347.91        517.17       103.12 o                         
  10   4  12       8788.28       8253.37       233.69 o                         
   1   5  12        625.39        688.17        74.00 o                         
   3   5  12        668.37        585.54        78.44 o                         
   5   5  12        262.64        325.46        77.06 o                         
   7   5  12       1504.84       1556.84       106.37 o                         
   9   5  12       1451.77       1368.18       118.61 o                         
  11   5  12        729.81        710.91       125.73 o                         
   0   6  12     268234.97     263171.88      3597.61 o                         
   2   6  12      27066.14      26422.65       339.57 o                         
   4   6  12     130201.23     128182.32      1351.71 o                         
   6   6  12      84936.83      84820.05       945.36 o                         
   8   6  12      31335.96      30889.88       474.71 o                         
  10   6  12     114152.58     114306.74      1313.06 o                         
   1   7  12       2090.86       2098.11       110.65 o                         
   3   7  12        187.89        260.06        87.19 o                         
   5   7  12        648.96        814.29       109.77 o                         
   7   7  12       1064.59        925.53       112.81 o                         
   9   7  12        534.37        797.26       126.55 o                         
  11   7  12         40.37         20.33       113.39 o                         
   0   8  12       3789.26       3500.49       246.27 o                         
   2   8  12       1010.46        945.05       108.93 o                         
   4   8  12        518.42        681.85       110.71 o                         
   6   8  12       4614.88       4489.37       177.37 o                         
   8   8  12      13468.58      13570.77       286.05 o                         
  10   8  12      34673.65      34791.21       533.32 o                         
   1   9  12        482.07        379.48       107.63 o                         
   3   9  12       2664.21       2623.29       144.05 o                         
   5   9  12        126.63        131.48       109.06 o                         
   7   9  12        231.46        255.05       114.33 o                         
   9   9  12         16.24        -80.95       116.12 o                         
  11   9  12        612.71        661.41       156.45 o                         
   0  10  12     242127.33     242662.91      4020.70 o                         
   2  10  12       2926.19       2601.54       149.84 o                         
   4  10  12     167201.11     165713.48      1876.30 o                         
   6  10  12      22407.59      21996.25       379.16 o                         
   8  10  12      74685.25      75436.44       934.19 o                         
  10  10  12      47609.45      47724.68       710.40 o                         
   1  11  12       1095.13       1066.33       139.23 o                         
   3  11  12        525.66        352.50       114.00 o                         
   5  11  12        512.18        611.46       129.22 o                         
   7  11  12         56.37        -93.57       112.70 o                         
   9  11  12        498.46        277.20       158.63 o                         
  11  11  12       1753.45       1473.74       210.55 o                         
   0  12  12        273.66        270.90       183.53 o                         
   2  12  12         51.78        114.80       119.60 o                         
   4  12  12       3413.81       3618.93       179.57 o                         
   6  12  12      16935.58      16886.42       388.30 o                         
   8  12  12      23110.96      23415.00       490.12 o                         
  10  12  12      27960.97      27811.29       553.65 o                         
   2   1  13       6420.38       6711.79       148.97 o                         
   4   1  13      31917.56      32680.24       373.75 o                         
   6   1  13      20558.85      20605.63       294.48 o                         
   8   1  13       6902.05       6844.70       179.67 o                         
  10   1  13       2573.78       2565.60       141.24 o                         
  12   1  13         26.71        104.74       120.48 o                         
   1   2  13       9257.31       9402.45       185.35 o                         
   3   2  13       3701.38       3635.59       116.06 o                         
   5   2  13       2255.98       2460.03       105.25 o                         
   7   2  13       3391.92       3651.64       131.63 o                         
   9   2  13       4755.92       4779.80       162.31 o                         
  11   2  13       3613.84       3870.81       180.92 o                         
   2   3  13       3947.69       4169.84       125.07 o                         
   4   3  13       9983.22      10032.07       203.08 o                         
   6   3  13      23351.63      22778.64       305.37 o                         
   8   3  13      13366.53      12812.62       248.72 o                         
  10   3  13       1612.21       1455.19       126.91 o                         
  12   3  13        265.44        143.17       129.94 o                         
   1   4  13      13046.62      13193.39       266.00 o                         
   3   4  13      12367.73      12467.82       222.03 o                         
   5   4  13      12629.91      12815.57       240.18 o                         
   7   4  13      10321.53      10148.51       218.85 o                         
   9   4  13       7428.83       7248.45       203.50 o                         
  11   4  13       9994.99       9815.52       256.35 o                         
   2   5  13       7817.99       7956.81       182.90 o                         
   4   5  13      16761.20      16895.74       290.58 o                         
   6   5  13      21644.17      21388.41       345.81 o                         
   8   5  13      15152.61      15056.48       307.96 o                         
  10   5  13        797.52        593.33       114.29 o                         
  12   5  13        311.75         96.36       126.30 o                         
   1   6  13      14249.74      13875.82       248.90 o                         
   3   6  13      20532.03      20206.07       327.34 o                         
   5   6  13      13679.88      13572.46       272.64 o                         
   7   6  13      11055.02      10690.89       280.39 o                         
   9   6  13       8985.23       9209.97       255.10 o                         
  11   6  13       7380.69       7079.43       274.70 o                         
   2   7  13       6180.03       5892.93       180.43 o                         
   4   7  13      14744.40      14248.32       307.92 o                         
   6   7  13      11140.39      10553.78       261.15 o                         
   8   7  13       8436.51       8141.86       250.27 o                         
  10   7  13       1556.14       1521.26       147.98 o                         
  12   7  13       3295.35       3442.31       245.76 o                         
   1   8  13       7381.42       6789.97       203.76 o                         
   3   8  13       6222.55       5819.82       200.13 o                         
   5   8  13       6484.64       6243.80       222.70 o                         
   7   8  13       9120.96       8433.82       295.88 o                         
   9   8  13       8525.54       8572.97       270.46 o                         
  11   8  13       5738.58       5354.56       239.02 o                         
   2   9  13       4785.53       4898.76       236.07 o                         
   4   9  13       8194.57       7457.85       231.66 o                         
   6   9  13       8959.95       8771.99       276.78 o                         
   8   9  13      13072.32      13367.86       334.97 o                         
  10   9  13       2839.99       2905.65       196.97 o                         
  12   9  13         30.85        -94.56       203.86 o                         
   1  10  13       2246.29       2099.51       146.63 o                         
   3  10  13       1259.93       1400.28       137.05 o                         
   5  10  13       2408.37       2525.28       175.10 o                         
   7  10  13       1786.35       1797.19       166.96 o                         
   9  10  13        170.21         29.32       136.23 o                         
  11  10  13        681.45        168.96       200.62 o                         
   2  11  13       7002.99       7254.33       233.58 o                         
   4  11  13       7840.36       7409.38       253.02 o                         
   6  11  13      10785.61      10842.63       325.56 o                         
   8  11  13       3689.52       3821.09       202.96 o                         
  10  11  13        505.53        481.24       201.79 o                         
   1  12  13       1384.67       1338.39       155.39 o                         
   3  12  13        255.13        546.59       131.64 o                         
   5  12  13        253.76        193.46       140.41 o                         
   7  12  13        268.12        172.39       146.79 o                         
   9  12  13        183.87       -166.36       199.96 o                         
   2  13  13       1218.08       1465.05       160.18 o                         
   4  13  13       9460.11       9816.59       320.01 o                         
   6  13  13       6931.64       6934.39       273.75 o                         
   8  13  13       3218.32       3081.30       277.24 o                         
   0   0  14      61424.68      64701.59      1489.35 o                         
   2   0  14      71576.88      75374.80      1214.42 o                         
   4   0  14      79094.50      82581.35      1258.78 o                         
   6   0  14      10871.65      10693.93       332.74 o                         
   8   0  14     192714.30     194079.22      2905.35 o                         
  10   0  14          7.21         87.26       144.38 o                         
  12   0  14     132073.31     139133.52      2781.59 o                         
   1   1  14       6834.56       6713.85       165.63 o                         
   3   1  14      15890.67      16211.73       268.40 o                         
   5   1  14       8088.34       7944.17       183.50 o                         
   7   1  14       8557.33       8775.41       216.62 o                         
   9   1  14       7166.81       6846.46       204.07 o                         
  11   1  14       5885.13       6063.22       220.64 o                         
  13   1  14       1901.13       2055.38       190.58 o                         
   0   2  14      37212.57      39431.77       712.90 o                         
   2   2  14      68935.84      71280.34       761.39 o                         
   4   2  14      21395.23      21460.60       297.36 o                         
   6   2  14      13634.24      14073.30       244.31 o                         
   8   2  14        675.74        621.45       102.92 o                         
  10   2  14        147.62        209.10       111.11 o                         
  12   2  14       6303.54       5524.73       223.51 o                         
   1   3  14      13729.23      14302.55       259.51 o                         
   3   3  14       7930.88       7731.26       187.75 o                         
   5   3  14       6773.78       6619.93       167.39 o                         
   7   3  14       8491.83       8800.21       214.60 o                         
   9   3  14       6190.11       6122.97       201.13 o                         
  11   3  14       5081.40       5101.42       205.24 o                         
  13   3  14       2257.49       2320.15       187.41 o                         
   0   4  14      27190.74      27751.94       530.09 o                         
   2   4  14     106141.42     108508.43      1192.22 o                         
   4   4  14      59249.83      60402.96       747.75 o                         
   6   4  14      25370.92      25650.89       376.66 o                         
   8   4  14      94591.20      97246.10      1106.91 o                         
  10   4  14       2120.81       2250.87       148.85 o                         
  12   4  14     110961.34     110423.97      1577.49 o                         
   1   5  14      11645.17      11452.34       231.28 o                         
   3   5  14       9060.05       8724.11       225.08 o                         
   5   5  14       8670.96       8483.53       243.06 o                         
   7   5  14       7756.31       7843.11       232.65 o                         
   9   5  14       2128.66       2046.51       153.17 o                         
  11   5  14       5318.56       5208.13       202.43 o                         
  13   5  14       5250.22       5140.31       258.53 o                         
   0   6  14      17955.44      18009.40       390.83 o                         
   2   6  14      18405.72      17873.98       317.48 o                         
   4   6  14        211.18        268.84       106.93 o                         
   6   6  14         73.98        163.85       111.25 o                         
   8   6  14      12875.71      12740.01       308.19 o                         
  10   6  14       4872.97       5091.62       243.43 o                         
  12   6  14      17922.07      18034.95       508.28 o                         
   1   7  14       9929.45       9441.93       234.09 o                         
   3   7  14       5171.67       4835.18       198.02 o                         
   5   7  14      10388.08       9701.83       285.50 o                         
   7   7  14       4682.70       4698.56       204.02 o                         
   9   7  14       4419.40       4387.56       217.51 o                         
  11   7  14       4636.25       4264.06       221.61 o                         
   0   8  14        798.43        987.79       160.68 o                         
   2   8  14     139185.19     135577.86      1718.02 o                         
   4   8  14      11569.11      11486.11       332.43 o                         
   6   8  14      80027.50      77426.89      1004.02 o                         
   8   8  14      44016.16      43263.01       742.12 o                         
  10   8  14      16281.77      16261.07       363.03 o                         
  12   8  14      38546.38      36818.34       786.68 o                         
   1   9  14       7167.03       6894.88       222.08 o                         
   3   9  14       6658.22       6106.57       235.48 o                         
   5   9  14       5454.60       5024.85       223.13 o                         
   7   9  14       8113.83       7803.82       266.96 o                         
   9   9  14       6251.54       5820.83       250.09 o                         
  11   9  14       3005.59       3085.97       284.36 o                         
   0  10  14        915.79       1008.87       222.29 o                         
   2  10  14        729.93        590.62       126.65 o                         
   4  10  14       3961.09       3886.00       220.86 o                         
   6  10  14       2880.05       3008.40       195.33 o                         
   8  10  14      30124.16      29771.50       569.08 o                         
  10  10  14      20005.23      19415.90       510.08 o                         
   1  11  14       4452.69       4358.68       214.16 o                         
   3  11  14       5874.14       5890.96       263.55 o                         
   5  11  14       7924.11       7580.61       276.01 o                         
   7  11  14       2542.69       2625.02       205.07 o                         
   9  11  14       6653.00       6907.31       368.35 o                         
   0  12  14        266.39        210.37       187.02 o                         
   2  12  14     136316.00     139305.88      1841.09 o                         
   4  12  14       3198.71       3087.27       206.63 o                         
   6  12  14      56191.50      55824.37       934.16 o                         
   8  12  14      19207.21      20126.20       545.48 o                         
   1  13  14       5025.66       4846.10       223.63 o                         
   3  13  14       8455.64       8085.99       293.42 o                         
   5  13  14       2668.33       2798.81       231.08 o                         
   0  14  14         66.40        280.13       235.89 o                         
   2  14  14        966.07       1213.96       187.92 o                         
   4  14  14       2512.35       2465.26       248.53 o                         
   2   1  15       4680.50       4917.62       153.84 o                         
   4   1  15      15865.14      16167.82       271.75 o                         
   6   1  15      16064.71      15834.63       283.70 o                         
   8   1  15       7393.93       7664.77       215.80 o                         
  10   1  15       2039.41       1819.36       145.79 o                         
  12   1  15        503.00        702.03       144.13 o                         
   1   2  15       2702.84       2823.30       134.35 o                         
   3   2  15       1779.89       1810.99       116.48 o                         
   5   2  15       4375.22       4435.10       157.18 o                         
   7   2  15       3217.99       3441.13       162.31 o                         
   9   2  15       4064.01       4303.49       182.43 o                         
  11   2  15       2804.14       2879.68       173.98 o                         
  13   2  15         70.42         86.74       161.70 o                         
   2   3  15       4629.78       4909.76       170.48 o                         
   4   3  15      14289.76      14236.19       269.60 o                         
   6   3  15      17108.31      17498.59       307.47 o                         
   8   3  15       9434.86       9651.46       246.45 o                         
  10   3  15       2772.39       2838.63       172.27 o                         
  12   3  15        156.23          2.46       140.62 o                         
   1   4  15       7962.87       8227.30       210.85 o                         
   3   4  15       6744.51       7097.26       222.74 o                         
   5   4  15      14226.19      14019.22       286.76 o                         
   7   4  15      11577.80      11381.95       280.59 o                         
   9   4  15       4032.36       4407.32       206.36 o                         
  11   4  15       2337.68       2304.68       179.91 o                         
  13   4  15       4809.69       4618.05       251.51 o                         
   2   5  15       4839.39       5098.23       184.08 o                         
   4   5  15      10710.55      10843.72       279.11 o                         
   6   5  15      13377.31      13576.98       339.29 o                         
   8   5  15       7239.29       7267.95       241.82 o                         
  10   5  15        409.74        231.23       142.93 o                         
  12   5  15        813.22        745.45       249.25 o                         
   1   6  15       5741.74       5819.47       198.83 o                         
   3   6  15      13956.12      13605.52       327.15 o                         
   5   6  15       9309.18       9627.84       272.37 o                         
   7   6  15       6994.06       7020.34       241.38 o                         
   9   6  15       9263.89       9237.07       299.87 o                         
  11   6  15       6312.88       6296.89       284.65 o                         
   2   7  15       5008.76       5035.37       204.12 o                         
   4   7  15       9814.60       9742.35       299.85 o                         
   6   7  15      14132.87      14116.25       359.25 o                         
   8   7  15       8551.29       8192.02       273.24 o                         
  10   7  15       1820.04       2002.31       183.21 o                         
   1   8  15      11126.97      10739.42       358.61 o                         
   3   8  15       6995.87       6570.59       236.78 o                         
   5   8  15       2210.34       2083.25       179.24 o                         
   7   8  15       2514.97       1987.44       184.82 o                         
   9   8  15       6498.65       6253.60       256.46 o                         
  11   8  15       3085.60       3212.27       261.26 o                         
   2   9  15       3064.69       3033.53       187.12 o                         
   4   9  15       8152.70       8089.02       286.25 o                         
   6   9  15       8027.17       7547.54       294.21 o                         
   8   9  15       6002.33       5650.37       265.03 o                         
  10   9  15        837.18        444.70       211.15 o                         
   1  10  15       2107.78       1927.30       176.00 o                         
   3  10  15         11.66       -133.49       133.49 o                         
   5  10  15        675.34        649.51       155.15 o                         
   7  10  15        835.53        508.24       176.37 o                         
   9  10  15        862.58        362.68       212.47 o                         
   2  11  15       3045.28       3390.16       227.27 o                         
   4  11  15       6609.20       6659.35       291.89 o                         
   6  11  15       8555.80       8399.74       304.79 o                         
   8  11  15       4149.92       3803.33       273.15 o                         
   1  12  15        181.17        217.29       145.92 o                         
   3  12  15          7.91       -118.41       181.48 o                         
   5  12  15         77.02         32.27       176.07 o                         
   2  13  15       1867.87       2004.59       237.38 o                         
   4  13  15       5070.58       4745.53       301.95 o                         
   0   0  16     106283.87     112361.62      2800.86 o                         
   2   0  16      14698.56      15646.05       381.54 o                         
   4   0  16      51884.41      51657.51       921.00 o                         
   6   0  16        189.08        237.59       143.43 o                         
   8   0  16      17116.88      16785.98       457.84 o                         
  10   0  16      10534.59      11012.39       431.78 o                         
  12   0  16       1290.93       1332.16       263.35 o                         
   1   1  16      11722.98      11836.81       278.20 o                         
   3   1  16      20652.11      21001.68       331.67 o                         
   5   1  16      16052.96      16852.64       317.58 o                         
   7   1  16      10403.54      10124.90       255.20 o                         
   9   1  16      14206.25      13854.07       315.28 o                         
  11   1  16       5090.09       5316.27       234.00 o                         
   0   2  16      49873.63      51303.37       909.67 o                         
   2   2  16      18914.47      19674.06       337.13 o                         
   4   2  16      15073.10      15066.23       323.08 o                         
   6   2  16      59499.91      61560.46       825.14 o                         
   8   2  16         31.33        173.83       115.40 o                         
  10   2  16      87777.27      90581.75      1281.08 o                         
  12   2  16       1423.49       1300.80       189.16 o                         
   1   3  16      23046.54      23672.12       379.48 o                         
   3   3  16      12244.74      12369.01       304.42 o                         
   5   3  16      11102.89      11274.16       294.00 o                         
   7   3  16       9530.35       9676.41       291.53 o                         
   9   3  16      13168.30      13671.00       353.69 o                         
  11   3  16       7204.02       6690.59       275.82 o                         
   0   4  16      65835.95      67135.99      1196.16 o                         
   2   4  16       2555.47       3184.43       158.85 o                         
   4   4  16      36756.45      37626.16       623.83 o                         
   6   4  16       2475.35       2522.51       161.81 o                         
   8   4  16       1301.43       1157.59       151.60 o                         
  10   4  16      19135.27      19527.72       516.78 o                         
   1   5  16      15066.05      15157.67       323.12 o                         
   3   5  16      12906.10      12412.70       306.96 o                         
   5   5  16      14939.54      15286.62       340.10 o                         
   7   5  16      13008.77      13125.07       332.02 o                         
   9   5  16       4989.88       4957.72       253.05 o                         
  11   5  16       6624.01       6873.26       307.25 o                         
   0   6  16      62146.89      63156.68      1327.97 o                         
   2   6  16       2300.90       1970.76       167.19 o                         
   4   6  16      51342.04      51951.38       759.15 o                         
   6   6  16      19303.03      19399.43       479.05 o                         
   8   6  16       5896.56       6082.77       249.94 o                         
  10   6  16      47765.43      46582.31       805.53 o                         
   1   7  16      14372.76      14159.79       392.61 o                         
   3   7  16       9803.93       9456.19       299.94 o                         
   5   7  16      16115.45      16213.43       377.43 o                         
   7   7  16       9829.57       9497.62       302.88 o                         
   9   7  16       7228.44       7054.91       294.47 o                         
   0   8  16      17413.81      18002.48       653.27 o                         
   2   8  16       1605.29       1668.98       177.59 o                         
   4   8  16       5765.87       6126.46       312.12 o                         
   6   8  16      21285.81      21185.52       545.71 o                         
   8   8  16        616.47        779.22       184.24 o                         
   1   9  16      11392.38      11353.94       395.09 o                         
   3   9  16      11389.49      11610.85       350.72 o                         
   5   9  16       6875.50       6945.03       308.71 o                         
   7   9  16      12855.02      12515.66       382.16 o                         
   0  10  16     109505.55     109395.14      2322.02 o                         
   2  10  16        333.84         98.13       158.09 o                         
   4  10  16      55757.12      55607.61       922.93 o                         
   6  10  16       4440.90       4186.10       262.82 o                         
   1  11  16       9219.32       9634.94       365.37 o                         
   3  11  16      11318.75      11363.93       426.38 o                         
   5  11  16      10720.82      10679.02       361.04 o                         
   0  12  16       7131.39       6536.69       437.76 o                         
   2  12  16       6201.05       6500.72       309.63 o                         
   2   1  17       3978.18       4273.17       184.40 o                         
   4   1  17       7165.56       7189.01       234.16 o                         
   6   1  17      13596.73      14046.05       355.21 o                         
   8   1  17      11934.51      12645.24       341.20 o                         
  10   1  17       1079.76        866.88       176.84 o                         
   1   2  17       4677.99       5043.17       207.10 o                         
   3   2  17       1301.90       1240.33       132.44 o                         
   5   2  17       1127.61        993.53       146.53 o                         
   7   2  17       1514.13       1588.07       162.89 o                         
   9   2  17       1293.06       1177.78       179.84 o                         
   2   3  17       5206.91       5563.88       203.27 o                         
   4   3  17      14151.72      14342.66       353.62 o                         
   6   3  17       8527.21       8998.40       290.53 o                         
   8   3  17       4487.83       4332.91       232.84 o                         
  10   3  17        744.40        473.70       210.63 o                         
   1   4  17       5307.19       5627.31       216.71 o                         
   3   4  17       6576.70       6595.23       302.85 o                         
   5   4  17       4747.70       4881.84       236.48 o                         
   7   4  17       3576.86       3327.69       201.33 o                         
   9   4  17       4550.20       4582.42       272.92 o                         
   2   5  17       3144.37       3387.82       193.66 o                         
   4   5  17      11442.29      11844.80       345.52 o                         
   6   5  17      10039.31      10266.57       311.49 o                         
   8   5  17       6554.08       6530.12       287.42 o                         
   1   6  17       7986.69       7432.78       296.60 o                         
   3   6  17       7692.95       7789.24       289.28 o                         
   5   6  17       6541.68       6482.20       261.48 o                         
   7   6  17       6050.24       5645.54       286.75 o                         
   9   6  17       2874.38       2809.29       269.85 o                         
   2   7  17       2061.85       2001.21       192.10 o                         
   4   7  17       6318.19       6030.07       257.54 o                         
   6   7  17      10318.64      10297.24       336.64 o                         
   8   7  17       4202.36       3781.13       273.41 o                         
   1   8  17       2579.60       2457.55       230.18 o                         
   3   8  17       3214.00       3273.12       216.39 o                         
   5   8  17       2628.09       2351.54       216.61 o                         
   7   8  17       5303.55       4872.62       279.23 o                         
   2   9  17       2121.11       2118.68       248.06 o                         
   4   9  17       9084.06       9081.04       340.21 o                         
   6   9  17      10946.73      10373.43       375.06 o                         
   1  10  17        621.85        704.05       251.20 o                         
   3  10  17       1723.42       1854.01       265.50 o                         
   0   0  18       3460.19       3797.33       402.78 o                         
   2   0  18       7071.34       7052.06       367.68 o                         
   4   0  18      11577.74      12266.30       450.95 o                         
   6   0  18        323.71        460.90       219.18 o                         
   8   0  18      37539.49      38671.46      1093.33 o                         
   1   1  18      15318.01      15470.91       379.91 o                         
   3   1  18      12085.32      12566.81       342.17 o                         
   5   1  18       7926.28       7965.30       273.08 o                         
   7   1  18      11605.84      12208.52       412.32 o                         
   9   1  18       6435.39       6345.06       335.83 o                         
   0   2  18       2308.49       2640.61       235.32 o                         
   2   2  18      93513.29      97186.41      1263.80 o                         
   4   2  18       1382.71       1514.52       162.87 o                         
   6   2  18      35329.12      36882.11       683.96 o                         
   8   2  18      16865.50      17056.08       472.02 o                         
   1   3  18       9198.17       9119.13       293.75 o                         
   3   3  18      14348.16      15078.90       364.04 o                         
   5   3  18      12573.60      13236.22       376.93 o                         
   7   3  18       7217.64       7657.93       312.47 o                         
   0   4  18         29.85         92.31       169.75 o                         
   2   4  18      18633.34      19901.60       419.76 o                         
   4   4  18       4856.92       4905.80       243.04 o                         
   6   4  18        733.41        778.26       180.93 o                         
   8   4  18      27833.51      28262.59       613.51 o                         
   1   5  18       9846.97       9931.34       325.54 o                         
   3   5  18      11037.10      11105.84       364.03 o                         
   5   5  18       9755.00       9869.90       380.25 o                         
   7   5  18      12472.33      12484.75       427.81 o                         
   0   6  18       4291.13       4171.84       390.92 o                         
   2   6  18      43859.83      45757.04       894.13 o                         
   4   6  18       6989.79       6912.73       291.53 o                         
   6   6  18      13867.79      13671.76       429.89 o                         
   1   7  18      13067.23      12771.18       460.53 o                         
   3   7  18       6325.72       6694.26       303.18 o                         
   5   7  18      10071.03      10094.04       374.64 o                         
   0   8  18       3045.96       3207.02       431.51 o                         
   2   8  18      41750.45      43302.40       898.02 o                         
   4   8  18        278.58        467.53       205.49 o                         
   1   9  18       9876.65       9547.92       421.82 o                         
   2   1  19       4022.03       4322.03       219.92 o                         
   4   1  19       6864.26       7286.56       309.72 o                         
   6   1  19       7014.36       7227.10       343.24 o                         
   1   2  19       1470.47       1583.15       164.07 o                         
   3   2  19       1343.90       1337.15       180.87 o                         
   5   2  19        685.11        472.19       186.31 o                         
   2   3  19       4671.17       4922.70       237.67 o                         
   4   3  19       9103.84       8848.26       313.67 o                         
   6   3  19      11210.55      11588.41       422.92 o                         
   1   4  19       4390.30       4692.36       259.19 o                         
   3   4  19       5202.75       5552.64       285.01 o                         
   5   4  19       3374.20       3937.79       286.13 o                         
   2   5  19        772.44        992.46       185.19 o                         
   4   5  19       5121.40       5574.92       297.89 o                         
   1   6  19       4410.88       4430.57       380.45 o                         
   3   6  19       2275.76       2624.85       270.19 o                         
   0   0  20     107195.26     109780.02      3966.72 o                         
   2   0  20       1756.12       1885.78       285.35 o                         
   1   1  20       5401.39       5646.35       274.37 o                         
   3   1  20       3507.88       3719.14       251.40 o                         
   0   2  20       4391.38       4001.72       330.84 o                         
   2   2  20         36.70        301.99       193.42 o                         
   1   3  20       4407.71       4343.11       315.06 o                         
                                                                                
